# Supplementary material for: Guanidinium dioxidobis(picolinato-κ2 N,O)(picolinato-κO)uranate(VI)
Source: Acta Crystallogr Sect E Struct Rep Online. 2012 Sep 5;68(Pt 10):m1243. doi: 10.1107/S1600536812035465 (PMC3470132; doi:10.1107/S1600536812035465)
Supplement: Supplementary file 1 [file e-68-m1243-sup1.cif]

##############################################################################
#                                                                            #
# This CIF contains the data in a paper accepted for publication in          #
# Acta Crystallographica Section E. It conforms to the requirements of       #
# Notes for Authors for Acta Crystallographica Section E, and has been       #
# peer reviewed under the auspices of the IUCr Commission on Journals.       #
#                                                                            #
# Full details of the Crystallographic Information File format               #
# are given in the paper "The Crystallographic Information File (CIF):       #
# a New Standard Archive File for Crystallography" by S. R. Hall, F. H.      #
# Allen and I. D. Brown [Acta Cryst. (1991), A47, 655-685].                  #
#                                                                            #
# The current version of the core CIF dictionary is obtainable from          #
# ftp://ftp.iucr.org/pub/cif_core.dic.                                       #
#                                                                            #
# Software is freely available for graphical display of the structure(s)     #
# in this CIF. For information consult the CIF software page                 #
# http://www.iucr.org/resources/cif/software.                                #
#                                                                            #
# This file may be used for bona fide research purposes within the           #
# scientific community so long as proper attribution is given to the journal # 
# article from which it was obtained.                                        #
#                                                                            #
##############################################################################
data_I
_audit_creation_method     <i>SHELXL97</i>
_chemical_name_systematic
;
Guanidinium
dioxidobis(picolinato-\k^2^<i>N</i>,<i>O</i>)(picolinato-\k<i>O</i>)uranate(VI)
;
_chemical_name_common     ?
_chemical_formula_moiety     'C H6 N3 +, C18 H12 N3 O8 U -'
_chemical_formula_sum     'C19 H18 N6 O8 U'
_chemical_formula_iupac     '(C H6 N3) [U (C6 H4 N O2)3 O2]'
_chemical_formula_weight     696.42
_chemical_melting_point     ?
_symmetry_cell_setting     orthorhombic
_symmetry_space_group_name_H-M     'P b c a'
_symmetry_space_group_name_Hall     '-P 2ac 2ab'
loop_
    _symmetry_equiv_pos_as_xyz
    'x, y, z'
    '-x+1/2, -y, z+1/2'
    '-x, y+1/2, -z+1/2'
    'x+1/2, -y+1/2, -z'
    '-x, -y, -z'
    'x-1/2, y, -z-1/2'
    'x, -y-1/2, z-1/2'
    '-x-1/2, y-1/2, z'
_cell_length_a     16.3842(4)
_cell_length_b     13.1678(3)
_cell_length_c     21.2743(4)
_cell_angle_alpha     90.00
_cell_angle_beta     90.00
_cell_angle_gamma     90.00
_cell_volume     4589.80(18)
_cell_formula_units_Z     8
_cell_measurement_reflns_used     9491
_cell_measurement_theta_min     6.163
_cell_measurement_theta_max     24.901
_cell_measurement_temperature     293(2)
_exptl_crystal_description     'fragment'
_exptl_crystal_colour     'light-yellow'
_exptl_crystal_size_max     0.18
_exptl_crystal_size_mid     0.06
_exptl_crystal_size_min     0.04
_exptl_crystal_density_diffrn     2.016
_exptl_crystal_density_meas     ?
_exptl_crystal_density_method     'not measured'
_exptl_crystal_F_000     2640
_exptl_absorpt_coefficient_mu     7.130
_exptl_absorpt_correction_type     multi-scan
_exptl_absorpt_process_details     '(SADABS; Sheldrick, 2007)'
_exptl_absorpt_correction_T_min     0.3601
_exptl_absorpt_correction_T_max     0.7635
_exptl_special_details     ?
_diffrn_ambient_temperature     293(2)
_diffrn_radiation_type     MoK\a
_diffrn_radiation_wavelength     0.71073
_diffrn_radiation_source     'fine-focus sealed tube'
_diffrn_radiation_monochromator     graphite
_diffrn_measurement_device_type     'Bruker Kappa APEXII CCD'
_diffrn_measurement_method     '\w and \f scans'
_diffrn_detector_area_resol_mean     ?
_diffrn_reflns_number     77357
_diffrn_reflns_av_R_equivalents     0.0928
_diffrn_reflns_av_sigmaI/netI     0.0546
_diffrn_reflns_theta_min     4.08
_diffrn_reflns_theta_max     29.99
_diffrn_reflns_theta_full     29.99
_diffrn_measured_fraction_theta_max     0.988
_diffrn_measured_fraction_theta_full     0.988
_diffrn_reflns_limit_h_min     -23
_diffrn_reflns_limit_h_max     23
_diffrn_reflns_limit_k_min     -18
_diffrn_reflns_limit_k_max     18
_diffrn_reflns_limit_l_min     -27
_diffrn_reflns_limit_l_max     29
_diffrn_standards_number     0
_diffrn_standards_interval_count     ?
_diffrn_standards_interval_time     ?
_diffrn_standards_decay_%     ?
_refine_special_details
;
Refinement of <i>F</i>^2^ against ALL reflections. The weighted <i>R</i>-factor
<i>wR</i> and goodness of fit <i>S</i> are based on <i>F</i>^2^, conventional
<i>R</i>-factors <i>R</i> are based on <i>F</i>, with <i>F</i> set to zero for
negative <i>F</i>^2^. The threshold expression of <i>F</i>^2^ >
\s(<i>F</i>^2^) is used only for calculating <i>R</i>-factors(gt) <i>etc</i>.
and is not relevant to the choice of reflections for refinement.
<i>R</i>-factors based on <i>F</i>^2^ are statistically about twice as large
as those based on <i>F</i>, and <i>R</i>- factors based on ALL data will be
even larger.
;
_reflns_number_total     6604
_reflns_number_gt     3818
_reflns_threshold_expression     I>2sigma(I)
_refine_ls_structure_factor_coef     Fsqd
_refine_ls_matrix_type     full
_refine_ls_R_factor_all     0.0907
_refine_ls_R_factor_gt     0.0354
_refine_ls_wR_factor_gt     0.0610
_refine_ls_wR_factor_ref     0.0749
_refine_ls_goodness_of_fit_ref     1.007
_refine_ls_restrained_S_all     1.007
_refine_ls_number_reflns     6604
_refine_ls_number_parameters     307
_refine_ls_number_restraints     0
_refine_ls_hydrogen_treatment     constr
_refine_ls_weighting_scheme     calc
_refine_ls_weighting_details
                 'calc w=1/[\s^2^(Fo^2^)+(0.0317P)^2^] where P=(Fo^2^+2Fc^2^)/3'
_atom_sites_solution_hydrogens     geom
_atom_sites_solution_primary     direct
_atom_sites_solution_secondary     difmap
_refine_ls_shift/su_max     0.001
_refine_ls_shift/su_mean     0.000
_refine_diff_density_max     1.066
_refine_diff_density_min     -0.706
_refine_ls_extinction_method     none
_refine_ls_extinction_coef     ?
loop_
    _atom_type_symbol
    _atom_type_description
    _atom_type_scat_dispersion_real
    _atom_type_scat_dispersion_imag
    _atom_type_scat_source
    'C' 'C' 0.0033 0.0016
                         'International Tables Vol C Tables 4.2.6.8 and 6.1.1.4'
    'H' 'H' 0.0000 0.0000
                         'International Tables Vol C Tables 4.2.6.8 and 6.1.1.4'
    'N' 'N' 0.0061 0.0033
                         'International Tables Vol C Tables 4.2.6.8 and 6.1.1.4'
    'O' 'O' 0.0106 0.0060
                         'International Tables Vol C Tables 4.2.6.8 and 6.1.1.4'
    'U' 'U' -9.6767 9.6646
                         'International Tables Vol C Tables 4.2.6.8 and 6.1.1.4'
_computing_data_collection     'APEX2 (Bruker, 2006)'
_computing_cell_refinement     'SAINT-Plus (Bruker, 1998)'
_computing_data_reduction     'SAINT-Plus (Bruker, 1998)'
_computing_structure_solution     'SHELXS97 (Sheldrick, 2008)'
_computing_structure_refinement     'SHELXL97 (Sheldrick, 2008)'
_computing_molecular_graphics     'SHELXTL (Sheldrick, 2008)'
_computing_publication_material     'SHELXTL (Sheldrick, 2008)'
loop_
    _atom_site_type_symbol
    _atom_site_label
    _atom_site_fract_x
    _atom_site_fract_y
    _atom_site_fract_z
    _atom_site_U_iso_or_equiv
    _atom_site_adp_type
    _atom_site_calc_flag
    _atom_site_refinement_flags
    _atom_site_occupancy
    _atom_site_symmetry_multiplicity
    _atom_site_disorder_assembly
    _atom_site_disorder_group
    U U1 0.418415(10) 0.592900(13) 0.227356(7) 0.03351(6) Uani d . 1 1 . .
    O O1 0.4611(2) 0.7128(3) 0.24392(16) 0.0495(9) Uani d . 1 1 . .
    O O2 0.3762(2) 0.4717(3) 0.21274(15) 0.0496(9) Uani d . 1 1 . .
    O O3 0.3164(2) 0.6513(3) 0.15747(14) 0.0466(9) Uani d . 1 1 . .
    O O4 0.1888(2) 0.6949(3) 0.13249(18) 0.0660(12) Uani d . 1 1 . .
    O O5 0.4135(2) 0.5504(3) 0.33518(15) 0.0560(10) Uani d . 1 1 . .
    O O6 0.4548(3) 0.4710(4) 0.42111(17) 0.0715(13) Uani d . 1 1 . .
    O O7 0.4928(2) 0.5876(3) 0.13743(17) 0.0580(10) Uani d . 1 1 . .
    O O8 0.6048(2) 0.5233(4) 0.09453(17) 0.0659(12) Uani d . 1 1 . .
    N N1 0.2885(2) 0.6762(3) 0.27861(17) 0.0365(9) Uani d . 1 1 . .
    N N2 0.5468(2) 0.5021(3) 0.27319(18) 0.0381(9) Uani d . 1 1 . .
    N N3 0.5676(3) 0.6053(3) -0.0183(2) 0.0532(12) Uani d . 1 1 . .
    C C11 0.2433(3) 0.6807(3) 0.1704(2) 0.0399(12) Uani d . 1 1 . .
    C C12 0.2272(3) 0.7013(3) 0.2395(2) 0.0366(11) Uani d . 1 1 . .
    C C13 0.1551(3) 0.7450(4) 0.2593(3) 0.0471(13) Uani d . 1 1 . .
    H H13A 0.1138 0.7596 0.2307 0.057 Uiso calc R 1 1 . .
    C C14 0.1456(4) 0.7664(4) 0.3215(3) 0.0584(15) Uani d . 1 1 . .
    H H14A 0.0976 0.7958 0.3360 0.070 Uiso calc R 1 1 . .
    C C15 0.2082(4) 0.7438(5) 0.3626(3) 0.0621(16) Uani d . 1 1 . .
    H H15A 0.2032 0.7585 0.4052 0.075 Uiso calc R 1 1 . .
    C C16 0.2786(3) 0.6989(4) 0.3393(2) 0.0479(13) Uani d . 1 1 . .
    H H16A 0.3207 0.6839 0.3672 0.057 Uiso calc R 1 1 . .
    C C21 0.4669(3) 0.4998(4) 0.3676(2) 0.0474(13) Uani d . 1 1 . .
    C C22 0.5445(3) 0.4778(4) 0.3340(2) 0.0391(11) Uani d . 1 1 . .
    C C23 0.6114(4) 0.4354(4) 0.3651(3) 0.0503(14) Uani d . 1 1 . .
    H H23A 0.6084 0.4192 0.4076 0.060 Uiso calc R 1 1 . .
    C C24 0.6818(3) 0.4182(4) 0.3318(3) 0.0548(15) Uani d . 1 1 . .
    H H24A 0.7279 0.3929 0.3519 0.066 Uiso calc R 1 1 . .
    C C25 0.6833(3) 0.4389(4) 0.2682(3) 0.0493(13) Uani d . 1 1 . .
    H H25A 0.7295 0.4251 0.2443 0.059 Uiso calc R 1 1 . .
    C C26 0.6142(3) 0.4808(4) 0.2410(3) 0.0459(13) Uani d . 1 1 . .
    H H26A 0.6151 0.4946 0.1981 0.055 Uiso calc R 1 1 . .
    C C31 0.5434(3) 0.5758(4) 0.0917(2) 0.0445(13) Uani d . 1 1 . .
    C C32 0.5242(3) 0.6342(4) 0.0327(2) 0.0389(11) Uani d . 1 1 . .
    C C33 0.4686(4) 0.7118(5) 0.0309(3) 0.0601(16) Uani d . 1 1 . .
    H H33A 0.4392 0.7287 0.0668 0.072 Uiso calc R 1 1 . .
    C C34 0.4562(4) 0.7646(5) -0.0237(3) 0.0735(19) Uani d . 1 1 . .
    H H34A 0.4200 0.8188 -0.0250 0.088 Uiso calc R 1 1 . .
    C C35 0.4985(4) 0.7357(5) -0.0765(3) 0.0681(18) Uani d . 1 1 . .
    H H35A 0.4908 0.7688 -0.1146 0.082 Uiso calc R 1 1 . .
    C C36 0.5523(4) 0.6569(5) -0.0712(2) 0.0592(16) Uani d . 1 1 . .
    H H36A 0.5805 0.6376 -0.1072 0.071 Uiso calc R 1 1 . .
    N N11 0.8357(3) 0.4011(4) -0.0134(2) 0.0632(14) Uani d . 1 1 . .
    H H11A 0.8357 0.3657 -0.0474 0.076 Uiso calc R 1 1 . .
    H H11B 0.8791 0.4044 0.0093 0.076 Uiso calc R 1 1 . .
    N N12 0.7021(3) 0.4469(4) -0.0293(2) 0.0658(14) Uani d . 1 1 . .
    H H12A 0.7003 0.4122 -0.0635 0.079 Uiso calc R 1 1 . .
    H H12B 0.6596 0.4796 -0.0169 0.079 Uiso calc R 1 1 . .
    N N13 0.7708(3) 0.5039(4) 0.0568(2) 0.0719(16) Uani d . 1 1 . .
    H H13B 0.7278 0.5362 0.0688 0.086 Uiso calc R 1 1 . .
    H H13C 0.8146 0.5066 0.0790 0.086 Uiso calc R 1 1 . .
    C C1 0.7694(3) 0.4500(4) 0.0039(3) 0.0514(14) Uani d . 1 1 . .
loop_
    _atom_site_aniso_label
    _atom_site_aniso_U_11
    _atom_site_aniso_U_22
    _atom_site_aniso_U_33
    _atom_site_aniso_U_12
    _atom_site_aniso_U_13
    _atom_site_aniso_U_23
    U1 0.02556(9) 0.04300(10) 0.03197(8) 0.00403(9) 0.00182(8) 0.00058(8)
    O1 0.039(2) 0.054(2) 0.056(2) 0.0013(19) 0.0014(16) -0.0038(18)
    O2 0.042(2) 0.047(2) 0.059(2) 0.0028(18) -0.0024(17) 0.0004(17)
    O3 0.038(2) 0.065(2) 0.0370(18) 0.0144(19) -0.0010(15) -0.0033(16)
    O4 0.055(3) 0.082(3) 0.060(2) 0.029(2) -0.028(2) -0.015(2)
    O5 0.045(2) 0.082(3) 0.0405(19) 0.016(2) 0.0066(17) 0.0084(18)
    O6 0.067(3) 0.104(4) 0.043(2) 0.015(3) 0.008(2) 0.026(2)
    O7 0.053(2) 0.077(3) 0.0440(19) 0.014(2) 0.0162(18) 0.0023(19)
    O8 0.050(3) 0.096(3) 0.051(2) 0.029(2) 0.0112(19) 0.008(2)
    N1 0.028(2) 0.041(2) 0.040(2) 0.0035(17) 0.0023(18) 0.0013(18)
    N2 0.029(2) 0.044(2) 0.042(2) 0.0005(18) 0.000(2) 0.0056(19)
    N3 0.054(3) 0.060(3) 0.045(2) -0.007(2) 0.012(2) -0.003(2)
    C11 0.038(3) 0.036(3) 0.046(3) 0.001(2) -0.008(2) -0.005(2)
    C12 0.030(3) 0.028(2) 0.051(3) 0.000(2) 0.002(2) 0.002(2)
    C13 0.032(3) 0.037(3) 0.072(4) 0.003(2) -0.003(3) 0.001(2)
    C14 0.049(4) 0.048(3) 0.079(4) 0.012(3) 0.024(3) 0.000(3)
    C15 0.069(4) 0.064(4) 0.054(3) 0.016(3) 0.018(3) 0.001(3)
    C16 0.048(3) 0.058(4) 0.038(3) 0.008(3) 0.004(2) -0.004(2)
    C21 0.048(3) 0.056(4) 0.038(3) 0.003(3) 0.001(2) 0.002(2)
    C22 0.036(3) 0.038(3) 0.043(3) -0.001(2) -0.005(2) 0.001(2)
    C23 0.055(4) 0.045(3) 0.051(3) 0.006(3) -0.008(3) 0.006(2)
    C24 0.038(3) 0.047(3) 0.079(4) 0.009(3) -0.013(3) 0.000(3)
    C25 0.033(3) 0.045(3) 0.070(4) 0.006(2) 0.005(3) 0.001(3)
    C26 0.034(3) 0.048(3) 0.055(3) 0.006(3) 0.003(2) 0.002(2)
    C31 0.042(3) 0.052(4) 0.040(3) -0.004(3) 0.009(2) -0.002(2)
    C32 0.035(3) 0.045(3) 0.036(3) -0.005(2) 0.005(2) -0.004(2)
    C33 0.062(4) 0.069(4) 0.049(3) 0.015(3) 0.011(3) 0.001(3)
    C34 0.075(5) 0.071(5) 0.074(4) 0.025(4) 0.006(4) 0.006(4)
    C35 0.081(5) 0.073(5) 0.050(4) 0.000(4) -0.002(3) 0.012(3)
    C36 0.067(4) 0.070(4) 0.041(3) -0.014(4) 0.015(3) 0.003(3)
    N11 0.048(3) 0.089(4) 0.053(3) 0.017(3) 0.000(2) -0.012(3)
    N12 0.045(3) 0.093(4) 0.059(3) 0.012(3) -0.007(2) -0.030(3)
    N13 0.039(3) 0.111(4) 0.065(3) 0.018(3) -0.004(2) -0.033(3)
    C1 0.045(4) 0.062(4) 0.048(3) -0.001(3) 0.003(3) -0.005(3)
_geom_special_details
;
All e.s.d.'s (except the e.s.d. in the dihedral angle between two l.s. planes)
are estimated using the full covariance matrix. The cell e.s.d.'s are taken
into account individually in the estimation of e.s.d.'s in distances, angles
and torsion angles; correlations between e.s.d.'s in cell parameters are only
used when they are defined by crystal symmetry. An approximate (isotropic)
treatment of cell e.s.d.'s is used for estimating e.s.d.'s involving l.s.
planes.
;
loop_
    _geom_bond_atom_site_label_1
    _geom_bond_atom_site_label_2
    _geom_bond_site_symmetry_2
    _geom_bond_distance
    _geom_bond_publ_flag
    U1 O1 . 1.762(4) ?
    U1 O2 . 1.766(4) ?
    U1 O3 . 2.366(3) ?
    U1 O5 . 2.362(3) ?
    U1 O7 . 2.269(3) ?
    U1 N1 . 2.631(4) ?
    U1 N2 . 2.609(4) ?
    O3 C11 . 1.288(5) ?
    O4 C11 . 1.218(5) ?
    O5 C21 . 1.298(6) ?
    O6 C21 . 1.217(6) ?
    O7 C31 . 1.287(6) ?
    O8 C31 . 1.221(6) ?
    N1 C16 . 1.335(6) ?
    N1 C12 . 1.345(6) ?
    N2 C26 . 1.330(6) ?
    N2 C22 . 1.334(6) ?
    N3 C36 . 1.340(7) ?
    N3 C32 . 1.351(6) ?
    C11 C12 . 1.518(7) ?
    C12 C13 . 1.379(7) ?
    C13 C14 . 1.360(8) ?
    C13 H13A . 0.9300 ?
    C14 C15 . 1.381(8) ?
    C14 H14A . 0.9300 ?
    C15 C16 . 1.389(7) ?
    C15 H15A . 0.9300 ?
    C16 H16A . 0.9300 ?
    C21 C22 . 1.486(7) ?
    C22 C23 . 1.397(7) ?
    C23 C24 . 1.371(8) ?
    C23 H23A . 0.9300 ?
    C24 C25 . 1.381(8) ?
    C24 H24A . 0.9300 ?
    C25 C26 . 1.386(7) ?
    C25 H25A . 0.9300 ?
    C26 H26A . 0.9300 ?
    C31 C32 . 1.506(7) ?
    C32 C33 . 1.371(7) ?
    C33 C34 . 1.369(8) ?
    C33 H33A . 0.9300 ?
    C34 C35 . 1.372(9) ?
    C34 H34A . 0.9300 ?
    C35 C36 . 1.365(9) ?
    C35 H35A . 0.9300 ?
    C36 H36A . 0.9300 ?
    N11 C1 . 1.316(7) ?
    N11 H11A . 0.8600 ?
    N11 H11B . 0.8600 ?
    N12 C1 . 1.310(7) ?
    N12 H12A . 0.8600 ?
    N12 H12B . 0.8600 ?
    N13 C1 . 1.331(7) ?
    N13 H13B . 0.8600 ?
    N13 H13C . 0.8600 ?
loop_
    _geom_angle_atom_site_label_1
    _geom_angle_atom_site_label_2
    _geom_angle_atom_site_label_3
    _geom_angle_site_symmetry_1
    _geom_angle_site_symmetry_3
    _geom_angle
    _geom_angle_publ_flag
    O1 U1 O2 . . 178.53(16) ?
    O1 U1 O7 . . 89.03(15) ?
    O2 U1 O7 . . 91.94(15) ?
    O1 U1 O5 . . 91.81(15) ?
    O2 U1 O5 . . 86.77(15) ?
    O7 U1 O5 . . 146.05(13) ?
    O1 U1 O3 . . 96.59(15) ?
    O2 U1 O3 . . 84.64(14) ?
    O7 U1 O3 . . 81.95(12) ?
    O5 U1 O3 . . 131.53(12) ?
    O1 U1 N2 . . 90.92(14) ?
    O2 U1 N2 . . 88.11(14) ?
    O7 U1 N2 . . 82.41(13) ?
    O5 U1 N2 . . 63.64(12) ?
    O3 U1 N2 . . 162.51(12) ?
    O1 U1 N1 . . 82.23(14) ?
    O2 U1 N1 . . 97.65(14) ?
    O7 U1 N1 . . 142.81(12) ?
    O5 U1 N1 . . 70.66(12) ?
    O3 U1 N1 . . 63.45(12) ?
    N2 U1 N1 . . 133.52(12) ?
    C11 O3 U1 . . 128.3(3) ?
    C21 O5 U1 . . 127.9(3) ?
    C31 O7 U1 . . 170.5(4) ?
    C16 N1 C12 . . 116.9(4) ?
    C16 N1 U1 . . 126.3(3) ?
    C12 N1 U1 . . 116.8(3) ?
    C26 N2 C22 . . 118.2(4) ?
    C26 N2 U1 . . 125.0(3) ?
    C22 N2 U1 . . 116.7(3) ?
    C36 N3 C32 . . 115.6(5) ?
    O4 C11 O3 . . 125.8(5) ?
    O4 C11 C12 . . 119.1(5) ?
    O3 C11 C12 . . 115.0(4) ?
    N1 C12 C13 . . 123.6(5) ?
    N1 C12 C11 . . 115.1(4) ?
    C13 C12 C11 . . 121.3(5) ?
    C14 C13 C12 . . 118.8(5) ?
    C14 C13 H13A . . 120.6 ?
    C12 C13 H13A . . 120.6 ?
    C13 C14 C15 . . 119.1(5) ?
    C13 C14 H14A . . 120.4 ?
    C15 C14 H14A . . 120.4 ?
    C14 C15 C16 . . 118.8(5) ?
    C14 C15 H15A . . 120.6 ?
    C16 C15 H15A . . 120.6 ?
    N1 C16 C15 . . 122.8(5) ?
    N1 C16 H16A . . 118.6 ?
    C15 C16 H16A . . 118.6 ?
    O6 C21 O5 . . 123.2(5) ?
    O6 C21 C22 . . 121.9(5) ?
    O5 C21 C22 . . 114.9(4) ?
    N2 C22 C23 . . 122.1(5) ?
    N2 C22 C21 . . 116.4(4) ?
    C23 C22 C21 . . 121.5(5) ?
    C24 C23 C22 . . 118.8(5) ?
    C24 C23 H23A . . 120.6 ?
    C22 C23 H23A . . 120.6 ?
    C23 C24 C25 . . 119.3(5) ?
    C23 C24 H24A . . 120.4 ?
    C25 C24 H24A . . 120.4 ?
    C24 C25 C26 . . 118.2(5) ?
    C24 C25 H25A . . 120.9 ?
    C26 C25 H25A . . 120.9 ?
    N2 C26 C25 . . 123.1(5) ?
    N2 C26 H26A . . 118.4 ?
    C25 C26 H26A . . 118.4 ?
    O8 C31 O7 . . 124.1(5) ?
    O8 C31 C32 . . 120.1(5) ?
    O7 C31 C32 . . 115.7(5) ?
    N3 C32 C33 . . 122.6(5) ?
    N3 C32 C31 . . 114.6(5) ?
    C33 C32 C31 . . 122.9(5) ?
    C34 C33 C32 . . 120.0(5) ?
    C34 C33 H33A . . 120.0 ?
    C32 C33 H33A . . 120.0 ?
    C33 C34 C35 . . 118.6(6) ?
    C33 C34 H34A . . 120.7 ?
    C35 C34 H34A . . 120.7 ?
    C36 C35 C34 . . 117.9(6) ?
    C36 C35 H35A . . 121.0 ?
    C34 C35 H35A . . 121.0 ?
    N3 C36 C35 . . 125.2(5) ?
    N3 C36 H36A . . 117.4 ?
    C35 C36 H36A . . 117.4 ?
    C1 N11 H11A . . 120.0 ?
    C1 N11 H11B . . 120.0 ?
    H11A N11 H11B . . 120.0 ?
    C1 N12 H12A . . 120.0 ?
    C1 N12 H12B . . 120.0 ?
    H12A N12 H12B . . 120.0 ?
    C1 N13 H13B . . 120.0 ?
    C1 N13 H13C . . 120.0 ?
    H13B N13 H13C . . 120.0 ?
    N12 C1 N11 . . 121.9(5) ?
    N12 C1 N13 . . 119.1(5) ?
    N11 C1 N13 . . 118.9(5) ?
loop_
    _geom_hbond_atom_site_label_D
    _geom_hbond_atom_site_label_H
    _geom_hbond_atom_site_label_A
    _geom_hbond_site_symmetry_A
    _geom_hbond_distance_DH
    _geom_hbond_distance_HA
    _geom_hbond_distance_DA
    _geom_hbond_angle_DHA
    _geom_hbond_publ_flag
    N11 H11A O4 5_665 0.86 2.02 2.859(6) 165.5 y
    N11 H11B O6 6_656 0.86 2.12 2.918(6) 153.6 y
    N12 H12A O3 5_665 0.86 2.18 3.033(6) 169.2 y
    N12 H12B N3 . 0.86 2.24 3.042(7) 155.6 y
    N13 H13B O8 . 0.86 2.10 2.847(6) 145.5 y
    N13 H13C O6 6_656 0.86 2.35 3.083(6) 144.0 y
_iucr_refine_instructions_details
;
TITL fu1 in Pbca
CELL 0.71073  16.3842  13.1678  21.2743  90.000  90.000  90.000
ZERR    8.00   0.0004   0.0003   0.0004   0.000   0.000   0.000
LATT  1
SYMM 0.5-X, -Y, 0.5+Z
SYMM -X, 0.5+Y, 0.5-Z
SYMM 0.5+X, 0.5-Y, -Z
SFAC C H N O U
UNIT 152 144 48 64 8
EQIV $1 -x+1, -y+1, -z
EQIV $2 x+1/2, y, -z+1/2
L.S. 4
TEMP 20
SIZE 0.18 0.06 0.04
BOND $H
HTAB
HTAB N11 O4_$1
HTAB N11 O6_$2
HTAB N12 O3_$1
HTAB N12 N3
HTAB N13 O8
HTAB N13 O6_$2
SHEL 5 0.5
OMIT -2 60
OMIT     6   1   2
OMIT     5   2   1
OMIT     4   1   2
OMIT     3   6   1
OMIT     6   8   0
OMIT     2   2   6
OMIT     5   2   3
OMIT     5   3   1
OMIT     1   4   3
OMIT     1   2   3
OMIT     6   1   3
OMIT     6   1   9
OMIT     4   0   2
OMIT     4   1   1
OMIT     3   3   7
OMIT     4   2   2
OMIT     3   1   7
OMIT     2   1   3
OMIT     1   3   1
OMIT     6   2   9
OMIT     7   1   3
OMIT     3   6   3
OMIT    13   2   1
OMIT     1   2   4
OMIT     3   1   1
OMIT     1   1  28
OMIT     5   2   6
OMIT     1   5   1
OMIT     4   1   6
OMIT     6   3   3
OMIT     4   5   7
OMIT     9   1   3
OMIT     5   6   9
OMIT     9   4   1
OMIT     9   3   9
OMIT     4   1   0
OMIT     3   2   1
OMIT    19   0   6
OMIT     1  10   5
OMIT     3   8   4
OMIT    11   2   1
OMIT     2   2   8
OMIT     0   4   6
OMIT     7  10   3
OMIT     6   2   2
OMIT    11   3   1
OMIT     8   6  11
OMIT     4   1  11
OMIT     1  10  15
OMIT     8   3  13
OMIT     3   4   1
OMIT     2   2  10
OMIT     4  17   4
OMIT     1   3  24
OMIT     0   8  25
OMIT    15   1  13
FMAP 2
PLAN 20
ACTA
WGHT    0.031400
FVAR       0.14560
U1    5    0.418415    0.592900    0.227356    11.00000    0.02556    0.04300 =
         0.03197    0.00058    0.00182    0.00403
O1    4    0.461090    0.712784    0.243916    11.00000    0.03890    0.05360 =
         0.05593   -0.00378    0.00143    0.00128
O2    4    0.376244    0.471719    0.212741    11.00000    0.04245    0.04708 =
         0.05925    0.00036   -0.00245    0.00278
O3    4    0.316354    0.651316    0.157474    11.00000    0.03797    0.06466 =
         0.03703   -0.00334   -0.00099    0.01444
O4    4    0.188798    0.694883    0.132490    11.00000    0.05547    0.08201 =
         0.06038   -0.01468   -0.02848    0.02885
O5    4    0.413496    0.550414    0.335176    11.00000    0.04491    0.08246 =
         0.04051    0.00845    0.00656    0.01569
O6    4    0.454816    0.471022    0.421110    11.00000    0.06726    0.10391 =
         0.04328    0.02608    0.00823    0.01499
O7    4    0.492804    0.587578    0.137435    11.00000    0.05273    0.07739 =
         0.04400    0.00227    0.01624    0.01359
O8    4    0.604756    0.523267    0.094533    11.00000    0.05007    0.09632 =
         0.05136    0.00825    0.01122    0.02904
N1    3    0.288486    0.676202    0.278607    11.00000    0.02844    0.04125 =
         0.03994    0.00132    0.00229    0.00348
N2    3    0.546797    0.502088    0.273187    11.00000    0.02908    0.04352 =
         0.04178    0.00555   -0.00036    0.00052
N3    3    0.567602    0.605251   -0.018275    11.00000    0.05423    0.06031 =
         0.04508   -0.00341    0.01227   -0.00679
C11   1    0.243274    0.680663    0.170438    11.00000    0.03782    0.03575 =
         0.04626   -0.00474   -0.00773    0.00096
C12   1    0.227175    0.701283    0.239532    11.00000    0.02984    0.02848 =
         0.05147    0.00220    0.00172   -0.00026
C13   1    0.155126    0.745009    0.259337    11.00000    0.03163    0.03733 =
         0.07243    0.00050   -0.00276    0.00303
AFIX  43
H13A  2    0.113819    0.759597    0.230746    11.00000   -1.20000
AFIX   0
C14   1    0.145607    0.766401    0.321462    11.00000    0.04852    0.04790 =
         0.07881    0.00047    0.02441    0.01197
AFIX  43
H14A  2    0.097588    0.795828    0.336009    11.00000   -1.20000
AFIX   0
C15   1    0.208174    0.743848    0.362634    11.00000    0.06900    0.06350 =
         0.05381    0.00055    0.01844    0.01611
AFIX  43
H15A  2    0.203237    0.758526    0.405225    11.00000   -1.20000
AFIX   0
C16   1    0.278614    0.698855    0.339321    11.00000    0.04751    0.05824 =
         0.03794   -0.00390    0.00425    0.00802
AFIX  43
H16A  2    0.320681    0.683871    0.367166    11.00000   -1.20000
AFIX   0
C21   1    0.466934    0.499808    0.367578    11.00000    0.04783    0.05636 =
         0.03814    0.00201    0.00080    0.00269
C22   1    0.544451    0.477757    0.334031    11.00000    0.03589    0.03842 =
         0.04308    0.00079   -0.00517   -0.00127
C23   1    0.611444    0.435414    0.365072    11.00000    0.05474    0.04530 =
         0.05076    0.00585   -0.00763    0.00567
AFIX  43
H23A  2    0.608389    0.419195    0.407553    11.00000   -1.20000
AFIX   0
C24   1    0.681753    0.418189    0.331825    11.00000    0.03850    0.04667 =
         0.07909    0.00017   -0.01338    0.00934
AFIX  43
H24A  2    0.727888    0.392854    0.351892    11.00000   -1.20000
AFIX   0
C25   1    0.683322    0.438870    0.268215    11.00000    0.03343    0.04471 =
         0.06974    0.00149    0.00460    0.00640
AFIX  43
H25A  2    0.729507    0.425058    0.244283    11.00000   -1.20000
AFIX   0
C26   1    0.614250    0.480759    0.240964    11.00000    0.03415    0.04829 =
         0.05523    0.00190    0.00310    0.00581
AFIX  43
H26A  2    0.615093    0.494621    0.198104    11.00000   -1.20000
AFIX   0
C31   1    0.543394    0.575752    0.091712    11.00000    0.04177    0.05218 =
         0.03963   -0.00162    0.00857   -0.00440
C32   1    0.524244    0.634180    0.032676    11.00000    0.03513    0.04544 =
         0.03613   -0.00415    0.00455   -0.00524
C33   1    0.468579    0.711820    0.030892    11.00000    0.06187    0.06917 =
         0.04939    0.00143    0.01144    0.01514
AFIX  43
H33A  2    0.439179    0.728668    0.066803    11.00000   -1.20000
AFIX   0
C34   1    0.456247    0.764558   -0.023717    11.00000    0.07511    0.07104 =
         0.07421    0.00604    0.00621    0.02488
AFIX  43
H34A  2    0.419966    0.818833   -0.025049    11.00000   -1.20000
AFIX   0
C35   1    0.498509    0.735724   -0.076477    11.00000    0.08104    0.07308 =
         0.05008    0.01165   -0.00187   -0.00047
AFIX  43
H35A  2    0.490769    0.768817   -0.114633    11.00000   -1.20000
AFIX   0
C36   1    0.552272    0.656944   -0.071218    11.00000    0.06746    0.06964 =
         0.04054    0.00282    0.01503   -0.01372
AFIX  43
H36A  2    0.580472    0.637648   -0.107228    11.00000   -1.20000
AFIX   0
N11   3    0.835703    0.401062   -0.013428    11.00000    0.04764    0.08913 =
         0.05294   -0.01156    0.00035    0.01716
AFIX  93
H11A  2    0.835683    0.365745   -0.047432    11.00000   -1.20000
H11B  2    0.879068    0.404405    0.009255    11.00000   -1.20000
AFIX   0
N12   3    0.702053    0.446905   -0.029292    11.00000    0.04513    0.09317 =
         0.05901   -0.03003   -0.00702    0.01196
AFIX  93
H12A  2    0.700345    0.412165   -0.063498    11.00000   -1.20000
H12B  2    0.659578    0.479613   -0.016874    11.00000   -1.20000
AFIX   0
N13   3    0.770751    0.503930    0.056781    11.00000    0.03943    0.11093 =
         0.06539   -0.03297   -0.00435    0.01789
AFIX  93
H13B  2    0.727831    0.536162    0.068761    11.00000   -1.20000
H13C  2    0.814567    0.506555    0.078979    11.00000   -1.20000
AFIX   0
C1    1    0.769363    0.450000    0.003900    11.00000    0.04465    0.06194 =
         0.04764   -0.00454    0.00337   -0.00110
HKLF 4
REM  fu1 in Pbca
REM R1 =  0.0354 for   3818 Fo > 4sig(Fo)  and  0.0907 for all   6604 data
REM    307 parameters refined using      0 restraints
END
;
data_global
_journal_date_recd_electronic     2012-05-02
_journal_date_accepted     2012-08-10
_journal_name_full     'Acta Crystallographica, Section E'
_journal_year     2012
_journal_volume     68
_journal_issue     10
_journal_page_first     m1243
_journal_page_last     m1243
_journal_paper_category     QM
_journal_paper_doi     10.1107/S1600536812035465
_journal_coeditor_code     CV5297
_publ_contact_author_name     'Vitalii I. Mishkevich'
_publ_contact_author_address
;
A.N. Frumkin Institute of Physical Chemistry and Electrochemistry
Russian Academy of Sciences
31 Leninsky prospekt, 119071 Moscow, Russia
;
_publ_contact_author_email     mishkevitch@gmail.com
_publ_contact_author_fax     '7(495)3352005'
_publ_contact_author_phone     '7(495)3351730'
_publ_section_title
;\
Guanidinium
dioxidobis(picolinato-\k^2^<i>N</i>,<i>O</i>)(picolinato-\k<i>O</i>)\
uranate(VI)
;
loop_
    _publ_author_name
    _publ_author_address
    'Mishkevich, Vitalii I.'
; A.N. Frumkin Institute of Physical Chemistry and Electrochemistry
  Russian Academy of Sciences
  31 Leninsky prospekt, 119071 Moscow, Russian Federation
;
    'Grigoriev, Mikhail S.'
; A.N. Frumkin Institute of Physical Chemistry and Electrochemistry
  Russian Academy of Sciences
  31 Leninsky prospekt, 119071 Moscow, Russian Federation
;
    'Fedosseev, Alexandre M.'
; A.N. Frumkin Institute of Physical Chemistry and Electrochemistry
  Russian Academy of Sciences
  31 Leninsky prospekt, 119071 Moscow, Russian Federation
;
    'Moisy, Philippe'
;
 Comissariat a l'Energy Atomique (CEA), Marcoule, DEN/DRCP,
 BP 17171 30207 Bagnols-sur-Ceze, France
;
