# Supplementary material for: Guanidinium dioxidobis(picolinato-κ2 N,O)(picolinato-κO)uranate(VI)
Source: Acta Crystallogr Sect E Struct Rep Online. 2012 Sep 5;68(Pt 10):m1243. doi: 10.1107/S1600536812035465 (PMC3470132; doi:10.1107/S1600536812035465)
Supplement: Supplementary file 2 [file e-68-m1243-Isup2.hkl]

# 
# h,k,l, Fc-squared, Fo-squared, sigma(Fo-squared) and status flag 
# 
data_I
_shelx_title ' fu1 in Pbca' 
_shelx_refln_list_code          4 
_shelx_F_calc_maximum      651.83 
_exptl_crystal_F_000      2640.00 
_reflns_d_resolution_high  0.7110 
 
loop_ 
 _symmetry_equiv_pos_as_xyz 
 'x, y, z' 
 '-x+1/2, -y, z+1/2' 
 '-x, y+1/2, -z+1/2' 
 'x+1/2, -y+1/2, -z' 
 '-x, -y, -z' 
 'x-1/2, y, -z-1/2' 
 'x, -y-1/2, z-1/2' 
 '-x-1/2, y-1/2, z' 
 
_cell_length_a    16.3842 
_cell_length_b    13.1678 
_cell_length_c    21.2743 
_cell_angle_alpha  90.000 
_cell_angle_beta   90.000 
_cell_angle_gamma  90.000 
 
_shelx_F_squared_multiplier     1.000 
 
loop_ 
 _refln_index_h 
 _refln_index_k 
 _refln_index_l 
 _refln_F_squared_calc 
 _refln_F_squared_meas 
 _refln_F_squared_sigma 
 _refln_observed_status 
   4   0   0     5491.62     5820.82    302.45 o 
   6   0   0   240490.11   260826.70   3909.19 o 
   8   0   0   121242.02   124412.49   1975.46 o 
  10   0   0    23491.52    22761.17    647.01 o 
  12   0   0    61932.68    60685.33   1269.35 o 
  14   0   0    13790.25    13024.68    827.09 o 
  16   0   0     8930.08     9087.83    962.51 o 
  18   0   0    29098.38    29131.56   2092.09 o 
  20   0   0    11011.46     9145.64   1150.94 o 
  22   0   0     2583.54     3276.71   1130.41 o 
   6   1   0    11964.74    13618.29    285.14 o 
   8   1   0    44785.11    46013.53    607.81 o 
  10   1   0    34332.06    35068.26    586.91 o 
  12   1   0      986.17     1146.39    253.37 o 
  14   1   0     9879.23     9259.98    507.58 o 
  16   1   0    14399.07    13339.93    728.41 o 
  18   1   0      303.51      428.03    694.77 o 
  20   1   0     4240.75     4786.99    672.73 o 
  22   1   0     6255.47     8185.38    912.40 o 
   4   2   0    60007.52    68675.20    752.54 o 
   6   2   0   103828.53   112946.06   1261.48 o 
   8   2   0     5169.09     5213.09    221.85 o 
  10   2   0     7627.25     8022.50    316.50 o 
  12   2   0    10357.38    10569.41    345.32 o 
  14   2   0      306.26      573.19    353.15 o 
  16   2   0      293.63      385.26    501.29 o 
  18   2   0     3418.10     3825.57    576.45 o 
  20   2   0     1558.02      454.51    771.05 o 
  22   2   0      661.10     -732.62    732.62 o 
   2   3   0   297224.81   305672.41   3082.49 o 
   4   3   0    43589.79    42167.31    475.42 o 
   6   3   0      626.76      379.98    116.07 o 
   8   3   0   182499.06   187106.14   2140.34 o 
  10   3   0   142847.55   143526.72   1792.58 o 
  12   3   0       49.06      313.15    203.90 o 
  14   3   0    43582.91    42478.00    924.01 o 
  16   3   0    52329.19    51358.38   1261.43 o 
  18   3   0     1692.48     1907.77    560.05 o 
  20   3   0    12456.27    12053.29    811.08 o 
  22   3   0     9577.14     9215.75    941.94 o 
   0   4   0     5940.67     5227.09    218.99 o 
   2   4   0    16231.02    16505.83    266.94 o 
   4   4   0    24926.59    24913.49    364.73 o 
   6   4   0    64671.81    64637.37    707.11 o 
   8   4   0    47704.02    48707.29    663.41 o 
  10   4   0    15469.93    15512.63    374.46 o 
  12   4   0    79946.78    79393.92   1207.12 o 
  14   4   0    16756.33    15962.94    604.94 o 
  16   4   0      195.55      404.43    459.12 o 
  18   4   0    15935.33    14720.42    774.82 o 
  20   4   0     7273.11     7787.76    745.51 o 
  22   4   0       91.89     -784.91    784.91 o 
   2   5   0     8510.00     8602.77    203.75 o 
   4   5   0    38856.36    40968.75    473.82 o 
   6   5   0     2859.72     3219.66    168.27 o 
   8   5   0     3922.80     4032.81    279.00 o 
  10   5   0     6916.88     7063.77    302.64 o 
  12   5   0     2376.81     2153.59    360.15 o 
  14   5   0     2731.57     3053.39    468.94 o 
  16   5   0     1383.54     1872.84    513.02 o 
  18   5   0       48.92      212.26    541.67 o 
  20   5   0     1198.56      281.99    719.76 o 
  22   5   0      426.81      584.33    784.23 o 
   0   6   0   168552.77   164667.77   2749.96 o 
   2   6   0    58698.87    60113.48    738.02 o 
   4   6   0    44615.46    45894.68    546.88 o 
   6   6   0    73787.32    70403.07    839.09 o 
   8   6   0    32303.17    32097.11    476.14 o 
  10   6   0    17398.37    17620.23    445.78 o 
  12   6   0    81206.78    78778.65   1376.25 o 
  14   6   0    25339.97    24264.34    835.50 o 
  16   6   0     3657.58     3316.62    575.23 o 
  18   6   0    21433.88    19606.87    875.74 o 
  20   6   0     5128.45     4888.93    826.08 o 
   2   7   0    43818.16    41956.95    552.24 o 
   4   7   0    95303.99    92096.33   1010.97 o 
   6   7   0       18.99      162.15    171.85 o 
   8   7   0    38039.68    38363.13    563.97 o 
  10   7   0    33519.64    33668.89    703.98 o 
  12   7   0      774.09      675.52    376.10 o 
  14   7   0    13477.72    12749.31    847.80 o 
  16   7   0    12512.44    12520.73    734.57 o 
  18   7   0     2950.33     3300.52    639.93 o 
  20   7   0     5753.14     7070.32    863.82 o 
   0   8   0      765.96      846.87    339.35 o 
   2   8   0     8704.94     8832.49    256.86 o 
   4   8   0      112.73       96.99    196.85 o 
   8   8   0       66.29      113.20    246.34 o 
  10   8   0     2868.72     2431.10    410.05 o 
  12   8   0      394.22     1178.69    692.13 o 
  14   8   0      124.27      135.86    477.48 o 
  16   8   0       31.12      -99.56    553.43 o 
  18   8   0      109.93     -573.46    573.46 o 
  20   8   0        3.74     -364.66    718.04 o 
   2   9   0    67587.27    65354.35    849.61 o 
   4   9   0    47072.53    45467.62    639.65 o 
   6   9   0        2.99     -206.12    206.12 o 
   8   9   0    26191.90    26244.46    708.27 o 
  10   9   0    20921.57    19543.92    718.22 o 
  12   9   0       55.86      496.97    524.84 o 
  14   9   0    14429.96    13770.35    826.50 o 
  16   9   0    14910.17    15335.60    927.58 o 
  18   9   0      123.27      864.00    785.76 o 
  20   9   0     3185.84     3032.00   1289.71 o 
   0  10   0    63857.64    62915.13   1197.78 o 
   2  10   0    20050.82    19104.36    449.11 o 
   4  10   0     3698.18     3661.45    256.34 o 
   6  10   0    50527.51    49500.74    926.66 o 
   8  10   0    13277.18    13502.93    612.37 o 
  10  10   0     2256.58     2198.31    466.64 o 
  12  10   0    20486.48    19827.31    896.98 o 
  14  10   0     6304.27     6075.62    697.94 o 
  16  10   0     1652.31     2273.63    699.47 o 
  18  10   0     6952.40     6773.65   1103.22 o 
   2  11   0       25.89     -206.68    332.95 o 
   4  11   0     2929.92     2665.34    317.21 o 
   6  11   0      335.30      205.07    320.08 o 
   8  11   0      155.03      624.87    440.08 o 
  10  11   0       83.09      373.04    456.83 o 
  12  11   0     1336.55      311.33    559.81 o 
  14  11   0       70.08       57.67    613.70 o 
  16  11   0      335.41      -39.02    713.28 o 
  18  11   0       44.13      -92.75    840.26 o 
   0  12   0    27418.28    26021.42   1054.34 o 
   2  12   0     5674.56     4905.10    451.11 o 
   4  12   0     4918.80     4171.05    396.49 o 
   6  12   0    12640.71    13559.70    602.80 o 
   8  12   0     5269.60     5698.65    505.13 o 
  10  12   0     1689.04     2156.82    710.85 o 
  12  12   0    11147.31    11165.45    711.71 o 
  14  12   0     1985.30      916.36    770.56 o 
  16  12   0      893.09     1255.13    711.47 o 
   2  13   0    12425.40    11596.21    512.08 o 
   4  13   0    18061.90    18303.22    715.50 o 
   6  13   0      423.65      -19.21    391.58 o 
   8  13   0    13215.73    13159.92    702.20 o 
  10  13   0    10329.23    10285.55    748.92 o 
  12  13   0      457.16      319.16    573.69 o 
  14  13   0     5231.31     6413.23    843.11 o 
  16  13   0     5636.10     4649.21    850.75 o 
   0  14   0     1507.01     1383.30    617.90 o 
   2  14   0       28.63      180.82    404.94 o 
   4  14   0      751.67     1463.83    458.87 o 
   6  14   0     2279.89     1431.59    512.86 o 
   8  14   0      264.87      454.94    459.02 o 
  10  14   0        7.99      173.63    538.08 o 
  12  14   0     1326.10     2067.12    629.84 o 
  14  14   0     1489.16     1235.15    859.14 o 
   2  15   0     4788.78     4817.72    527.79 o 
   4  15   0     2920.00     3016.62    505.66 o 
   6  15   0       18.36      173.13    467.82 o 
   8  15   0     1797.37     1944.93    535.37 o 
  10  15   0     2064.85     2635.62    582.12 o 
  12  15   0       10.38      462.07    637.80 o 
   0  16   0     7105.25     8823.32    883.69 o 
   2  16   0     3646.94     2837.99    527.99 o 
   4  16   0     2336.82     2273.72    551.17 o 
   6  16   0     6773.20     5889.42    620.68 o 
   8  16   0     2035.37     2807.18    584.09 o 
  10  16   0      906.28     1460.01    589.34 o 
   2  17   0      905.05     2036.11    564.11 o 
   4  17   0     1021.71      743.03    558.23 o 
   6  17   0      126.09      379.27    562.80 o 
   8  17   0      316.89      -79.68    577.89 o 
   0  18   0     1294.66     1416.31    851.47 o 
   2  18   0      104.10      361.46    577.34 o 
   4  18   0      280.45      375.25    566.65 o 
   5   1   1     6490.89     7312.87    159.40 o 
   6   1   1     1257.67     1236.44    101.48 o 
   7   1   1      519.90      317.31    126.24 o 
   8   1   1   103452.99   110566.16   1119.15 o 
   9   1   1      247.80      334.71     94.32 o 
  10   1   1    77637.74    80088.55    866.70 o 
  11   1   1     5555.07     5336.38    212.59 o 
  12   1   1     2813.02     2661.86    220.97 o 
  13   1   1      142.43     -165.33    165.33 o 
  14   1   1    40493.26    39914.58    654.53 o 
  15   1   1     1756.49     2122.76    323.21 o 
  16   1   1    48369.17    47554.84    948.24 o 
  17   1   1      841.03      477.31    361.92 o 
  18   1   1     1015.30      232.77    380.58 o 
  19   1   1      140.21      251.66    393.87 o 
  20   1   1     8570.36     8385.26    542.56 o 
  21   1   1       66.57      -89.98    457.90 o 
  22   1   1    11326.43    11396.87    685.40 o 
   2   2   1    53111.65    58728.49    459.57 o 
   4   2   1     8803.84     9226.17    135.12 o 
   6   2   1   196866.25   207917.73   1857.39 o 
   7   2   1       66.87      144.06     89.03 o 
   8   2   1    58756.11    61763.89    581.13 o 
   9   2   1     3080.22     3621.41    161.99 o 
  10   2   1    25670.98    25926.65    455.80 o 
  12   2   1    88819.58    89706.95    942.00 o 
  14   2   1    28511.02    27513.53    611.46 o 
  15   2   1      868.77      890.26    300.42 o 
  16   2   1     6953.47     6202.70    403.92 o 
  17   2   1      469.93      321.97    340.08 o 
  18   2   1    28955.24    28134.75    705.78 o 
  19   2   1      109.63     -369.76    369.76 o 
  20   2   1     8755.32     8383.43    541.68 o 
  21   2   1      227.06     -193.47    454.93 o 
  22   2   1      965.90     1784.85    554.13 o 
   2   3   1    30789.27    33100.07    283.80 o 
   3   3   1    26977.30    29318.89    249.26 o 
   4   3   1    14466.98    15760.91    272.89 o 
   6   3   1     5789.66     6136.38    130.81 o 
   7   3   1     1355.35     1270.36    112.56 o 
   8   3   1     1530.38     1348.00    111.26 o 
   9   3   1     1686.50     1454.73    122.68 o 
  10   3   1     4355.37     4505.29    182.50 o 
  12   3   1        7.53     -153.19    153.19 o 
  13   3   1       28.78      110.23    189.21 o 
  14   3   1       40.20      248.23    261.21 o 
  15   3   1      183.61      450.74    305.49 o 
  16   3   1      515.75      253.03    319.39 o 
  17   3   1        0.47       43.07    341.50 o 
  18   3   1      111.15      -31.36    374.36 o 
  19   3   1      237.47      626.50    395.47 o 
  20   3   1       54.69      727.99    444.52 o 
  21   3   1        3.41      594.15    471.59 o 
  22   3   1      540.85      896.51    549.64 o 
   0   4   1    16642.07    15686.61    269.98 o 
   1   4   1       70.85       79.26     70.32 o 
   2   4   1   137141.61   143354.33   1071.69 o 
   4   4   1    44786.92    45610.87    367.41 o 
   5   4   1     2258.94     2575.63    101.76 o 
   6   4   1   111075.88   111119.26    797.77 o 
   7   4   1       10.21      -73.45     90.60 o 
   8   4   1    15627.90    15315.16    232.61 o 
  10   4   1    11571.20    11477.04    232.78 o 
  11   4   1      370.51      216.55    164.27 o 
  12   4   1    65170.98    63849.58    704.82 o 
  13   4   1       92.04      -37.99    252.98 o 
  14   4   1    20084.67    19765.25    492.43 o 
  15   4   1     2307.16     1990.80    334.23 o 
  16   4   1     4754.65     5282.72    398.03 o 
  17   4   1       35.50      -16.09    352.83 o 
  18   4   1    16588.51    16527.13    569.76 o 
  19   4   1        2.88       54.95    401.09 o 
  20   4   1     2711.10     2893.25    486.27 o 
  21   4   1       46.22      -68.44    510.37 o 
  22   4   1      458.86     -525.85    525.85 o 
   2   5   1   129548.65   128647.93   1023.19 o 
   3   5   1     4951.18     5150.70    122.81 o 
   4   5   1   165269.83   164193.09   1177.71 o 
   5   5   1      501.03      441.56     74.82 o 
   6   5   1       55.98      130.88     77.27 o 
   7   5   1    11386.65    11115.60    183.38 o 
   8   5   1   100669.38    99057.43    832.15 o 
   9   5   1       31.82      -64.54    123.14 o 
  10   5   1    93499.19    92118.81    865.90 o 
  11   5   1       43.85     -152.96    152.96 o 
  12   5   1     1918.83     1460.13    195.81 o 
  13   5   1     1244.05      596.31    261.81 o 
  14   5   1    30975.28    30508.23    648.36 o 
  15   5   1       90.61     -211.55    319.03 o 
  16   5   1    30651.67    31043.48    715.95 o 
  17   5   1      401.44       48.29    370.24 o 
  18   5   1     1568.81     1691.27    406.87 o 
  19   5   1      656.63      594.87    435.18 o 
  20   5   1     8550.24     8862.22    587.65 o 
  21   5   1        7.26       94.01    518.69 o 
  22   5   1     7508.40     8300.95    645.14 o 
   0   6   1    13053.84    12813.08    267.45 o 
   1   6   1        5.17      -45.27     86.76 o 
   2   6   1    12709.36    12557.32    177.32 o 
   4   6   1    18534.75    19044.03    238.09 o 
   5   6   1     2990.32     3243.06    129.91 o 
   6   6   1     6540.45     6598.52    158.20 o 
   7   6   1     2235.50     2478.75    142.38 o 
   8   6   1     2799.47     2808.46    159.52 o 
   9   6   1     1166.98      898.49    139.64 o 
  10   6   1     1110.12      928.19    152.12 o 
  11   6   1       31.89     -154.01    154.12 o 
  12   6   1     7248.35     7607.19    314.11 o 
  13   6   1       81.50      131.94    316.44 o 
  14   6   1     2249.43     2865.41    349.05 o 
  15   6   1        9.33     -325.19    325.19 o 
  16   6   1      288.85      350.87    352.60 o 
  17   6   1       33.88      328.54    366.82 o 
  18   6   1     2445.44     2464.28    470.24 o 
  19   6   1        3.16      -24.79    449.70 o 
  20   6   1     1371.27     1290.33    487.83 o 
  21   6   1       66.78     -521.30    521.30 o 
   1   7   1      607.37      433.55     99.29 o 
   2   7   1    32884.48    32015.51    310.97 o 
   3   7   1     4456.03     4599.17    130.54 o 
   4   7   1    81166.23    79878.26    645.85 o 
   5   7   1       43.88       72.33    110.05 o 
   6   7   1        4.66      -16.45    114.08 o 
   7   7   1      265.23      190.39    118.48 o 
   8   7   1    16873.12    17053.15    319.23 o 
   9   7   1        4.62      -39.99    136.82 o 
  10   7   1    14462.44    14349.51    326.64 o 
  11   7   1       20.29     -238.72    238.72 o 
  12   7   1      481.66      100.81    276.25 o 
  13   7   1      201.50     -104.75    296.43 o 
  14   7   1    10786.88    10403.69    443.47 o 
  15   7   1        6.29     -342.18    342.18 o 
  16   7   1     8840.30     8963.13    461.24 o 
  17   7   1      198.41      733.33    413.26 o 
  18   7   1      218.61      367.25    432.64 o 
  19   7   1       36.34       48.29    459.91 o 
  20   7   1     2550.76     2184.16    661.37 o 
  21   7   1        2.96     -142.71    536.72 o 
   0   8   1   151477.69   147136.83   1642.05 o 
   1   8   1      521.65      257.61    110.12 o 
   2   8   1    54938.93    53864.18    459.43 o 
   3   8   1     5310.88     5308.46    150.82 o 
   4   8   1    15410.21    15136.90    226.57 o 
   5   8   1       41.54     -118.51    129.51 o 
   6   8   1    92704.28    90043.59    771.04 o 
   7   8   1      659.35      409.92    136.90 o 
   8   8   1    19290.90    18633.18    305.03 o 
   9   8   1      497.10      334.48    173.43 o 
  10   8   1     5860.73     6252.90    311.67 o 
  11   8   1       48.80     -112.48    281.19 o 
  12   8   1    30133.25    28863.74    676.65 o 
  13   8   1      330.30       79.73    344.41 o 
  14   8   1    12490.06    12618.68    494.04 o 
  15   8   1     1124.20      484.11    359.90 o 
  16   8   1     2741.57     3457.83    425.68 o 
  17   8   1       79.99     -387.82    387.82 o 
  18   8   1    14058.67    14955.56    635.82 o 
  19   8   1       21.74      201.15    482.61 o 
  20   8   1     4981.95     5975.74    616.78 o 
   1   9   1      688.11      741.96    127.31 o 
   2   9   1    14354.99    15393.64    265.11 o 
   3   9   1      273.12      136.00    126.71 o 
   4   9   1    17810.97    17709.16    301.92 o 
   5   9   1     1652.59     1325.04    160.81 o 
   6   9   1       85.52      -57.99    155.33 o 
   7   9   1      456.91      198.36    180.76 o 
   8   9   1     5285.08     5805.95    277.58 o 
   9   9   1      294.64      291.03    289.46 o 
  10   9   1    10126.33     9820.96    381.63 o 
  11   9   1      636.86      532.80    322.04 o 
  12   9   1      340.13       65.71    356.10 o 
  13   9   1      679.83      253.50    383.93 o 
  14   9   1     3659.14     3696.19    454.67 o 
  15   9   1       47.46     -396.29    396.29 o 
  16   9   1     4586.20     4359.60    505.91 o 
  17   9   1       13.75     -113.11    467.41 o 
  18   9   1      918.17      670.45    549.13 o 
  19   9   1      133.75     -404.85    509.45 o 
  20   9   1     1230.45      189.05    573.63 o 
   0  10   1    21456.05    23322.75    703.97 o 
   1  10   1      146.68      -91.50    137.05 o 
   2  10   1     2776.82     2995.52    168.76 o 
   3  10   1      190.56       22.79    151.81 o 
   4  10   1     2745.58     2541.79    170.94 o 
   5  10   1      103.88      -80.39    169.56 o 
   6  10   1    12034.77    12097.82    312.08 o 
   7  10   1      208.37       92.31    241.01 o 
   8  10   1      436.67      837.81    281.28 o 
   9  10   1       74.59     -200.59    286.89 o 
  10  10   1     1176.37     1266.65    312.31 o 
  11  10   1        3.47     -318.64    318.64 o 
  12  10   1     4358.44     4444.49    441.48 o 
  13  10   1      159.22      -86.95    385.05 o 
  14  10   1     1407.17      212.51    422.99 o 
  15  10   1      112.93        7.37    429.15 o 
  16  10   1      692.09      509.92    474.15 o 
  17  10   1       35.06      732.93    495.21 o 
  18  10   1     1729.96     1974.39    542.95 o 
  19  10   1        3.00     -591.03    591.03 o 
   1  11   1      417.67      353.35    215.54 o 
   2  11   1    27246.43    25358.44    497.50 o 
   3  11   1      118.44     -200.11    200.11 o 
   4  11   1    29998.44    29153.41    489.76 o 
   5  11   1     2509.67     2670.61    223.09 o 
   6  11   1      145.83      360.11    245.55 o 
   7  11   1      803.70      862.27    262.39 o 
   8  11   1    26087.27    25361.02    579.20 o 
   9  11   1       17.31      -55.68    306.19 o 
  10  11   1    20535.38    20888.88    563.51 o 
  11  11   1      228.84     -335.30    335.30 o 
  12  11   1      214.31      -16.34    388.64 o 
  13  11   1      656.17      429.93    424.52 o 
  14  11   1    10677.84    10449.97    580.23 o 
  15  11   1       26.53      367.02    477.32 o 
  16  11   1    12451.17    14350.33    671.82 o 
  17  11   1      112.77      242.95    516.23 o 
  18  11   1      190.81     -576.94    576.94 o 
   0  12   1    17930.44    18310.98    683.06 o 
   1  12   1       42.39     -232.57    232.57 o 
   2  12   1     1491.82     1526.65    249.66 o 
   3  12   1      514.31      606.76    243.45 o 
   4  12   1     1336.47     1337.20    250.50 o 
   5  12   1      158.82      -58.46    242.93 o 
   6  12   1    13066.84    13032.58    394.82 o 
   7  12   1        3.48     -287.29    287.29 o 
   8  12   1     3995.12     3947.73    354.70 o 
   9  12   1       56.18     -107.53    331.64 o 
  10  12   1     1263.30     1156.07    357.45 o 
  11  12   1       79.15     -130.14    351.41 o 
  12  12   1     8656.28     9208.02    503.65 o 
  13  12   1       97.35     -362.82    442.22 o 
  14  12   1     3511.23     3086.04    649.40 o 
  15  12   1       17.13       16.83    494.10 o 
  16  12   1      146.72      388.20    502.77 o 
  17  12   1       46.77      632.95    528.89 o 
   1  13   1       62.75     -126.13    251.50 o 
   2  13   1      855.02     1367.26    273.02 o 
   3  13   1        3.91     -258.49    258.49 o 
   4  13   1      792.13      824.01    263.33 o 
   5  13   1       44.71       94.41    306.94 o 
   6  13   1        6.79       13.53    276.07 o 
   7  13   1       78.23      326.98    284.50 o 
   8  13   1     1108.00     1312.23    325.78 o 
   9  13   1        7.00     -126.22    353.69 o 
  10  13   1      494.68      802.86    364.96 o 
  11  13   1       83.61      356.42    384.19 o 
  12  13   1       36.29      487.52    428.43 o 
  13  13   1       27.62     -477.35    477.35 o 
  14  13   1     1249.32     1083.17    512.50 o 
  15  13   1        0.85     -246.54    504.43 o 
  16  13   1      290.43      473.85    522.12 o 
   0  14   1    12120.08    12723.41    605.57 o 
   1  14   1       14.08     -268.45    268.45 o 
   2  14   1     4717.80     5167.20    324.22 o 
   3  14   1      404.51      499.48    297.67 o 
   4  14   1     3527.58     3286.29    325.08 o 
   5  14   1        4.49      205.34    300.16 o 
   6  14   1    11591.73    11706.47    450.21 o 
   7  14   1      109.33     -313.33    313.33 o 
   8  14   1     4375.01     4450.56    376.81 o 
   9  14   1      129.47      291.13    362.30 o 
  10  14   1     2287.59     2542.99    400.67 o 
  11  14   1       69.27      172.67    416.66 o 
  12  14   1     8812.53     8741.56    612.88 o 
  13  14   1       83.47      844.88    511.47 o 
  14  14   1     2076.35     2500.56    555.89 o 
  15  14   1      254.22      238.91    526.80 o 
   1  15   1      139.44      202.90    327.76 o 
   2  15   1     7715.41     8917.18    428.34 o 
   3  15   1       17.73       91.36    317.12 o 
   4  15   1     5118.78     5478.65    382.72 o 
   5  15   1      139.97     -107.80    328.66 o 
   6  15   1      132.83     -263.84    336.42 o 
   7  15   1      190.76      834.57    349.80 o 
   8  15   1     3798.68     4570.14    408.40 o 
   9  15   1       34.27       63.87    368.45 o 
  10  15   1     3651.80     3345.34    415.31 o 
  11  15   1      119.78      188.54    410.81 o 
  12  15   1      249.55        8.15    447.22 o 
  13  15   1       78.74      306.90    541.73 o 
   0  16   1       39.59     1073.69    492.98 o 
   1  16   1       16.84      252.39    341.17 o 
   2  16   1       16.55      132.68    344.31 o 
   3  16   1       13.86      165.85    346.39 o 
   4  16   1        3.45     -161.95    348.87 o 
   5  16   1        1.08     -266.80    353.31 o 
   6  16   1       42.11      455.89    367.97 o 
   7  16   1        0.71      228.00    377.17 o 
   8  16   1        7.21     -332.69    383.82 o 
   9  16   1       33.99      239.87    391.29 o 
  10  16   1       58.91     -265.56    391.44 o 
  11  16   1        0.15      -80.78    402.99 o 
   1  17   1      186.32     -121.40    367.78 o 
   2  17   1     3610.59     3332.42    413.99 o 
   3  17   1        0.60     -219.77    373.86 o 
   4  17   1     3404.14     3211.36    419.96 o 
   5  17   1       81.28     -363.77    363.77 o 
   6  17   1        3.10      631.14    394.11 o 
   7  17   1       39.89      -31.86    394.40 o 
   8  17   1     1867.45     2262.73    420.32 o 
   9  17   1        3.15      633.76    431.75 o 
   0  18   1     3576.37     3680.96    623.90 o 
   1  18   1       33.46      244.11    395.56 o 
   2  18   1      960.52      903.56    417.98 o 
   3  18   1       89.23     -396.55    396.55 o 
   4  18   1      662.49      467.35    406.58 o 
   5  18   1       35.99       66.95    410.46 o 
   3   0   2    11777.06    12118.03    207.66 o 
   5   0   2      429.26      468.41    116.87 o 
   6   0   2   227826.02   260840.75   6676.19 o 
   7   0   2      595.30      979.85    151.44 o 
   8   0   2    46942.04    51021.43    934.16 o 
   9   0   2    21599.00    23186.38    672.87 o 
  10   0   2    26473.13    26866.75    538.53 o 
  11   0   2     4971.32     5760.07    287.82 o 
  12   0   2    80955.55    84012.77   1845.74 o 
  13   0   2     3090.39     3626.45    407.72 o 
  14   0   2    23416.37    23635.71   1462.73 o 
  15   0   2      321.87      780.06    446.65 o 
  16   0   2     4492.91     5379.74    610.54 o 
  17   0   2     5158.68     6058.89   1038.63 o 
  18   0   2    30501.86    31338.37   1453.60 o 
  19   0   2       95.97      -72.16    597.56 o 
  20   0   2     9430.84    11136.50    924.57 o 
  21   0   2     1263.22     1267.89    643.76 o 
  22   0   2     1990.11     2175.09    783.22 o 
   3   1   2      809.92      757.50     61.63 o 
   5   1   2     4095.03     4303.14    116.49 o 
   7   1   2      338.13      301.91    104.34 o 
   8   1   2    38080.21    40749.80    771.13 o 
   9   1   2      478.80      335.80    126.53 o 
  10   1   2    41873.38    44266.78    516.53 o 
  11   1   2     2573.31     2726.50    179.20 o 
  12   1   2       20.77     -182.09    182.09 o 
  13   1   2      533.34      371.00    215.96 o 
  14   1   2     9928.00     9709.66    361.39 o 
  15   1   2       14.90     -149.49    307.83 o 
  16   1   2    12451.98    12853.47    487.51 o 
  17   1   2      880.49      591.24    365.42 o 
  18   1   2      526.21      703.27    400.04 o 
  19   1   2      646.68      390.52    405.49 o 
  20   1   2     3098.32     2775.07    473.22 o 
  21   1   2        9.73      505.89    465.54 o 
  22   1   2     5200.64     4839.96    559.14 o 
   2   2   2   146854.08   155106.19    990.66 o 
   3   2   2       68.25       37.49     64.66 o 
   5   2   2     4378.58     4885.68    115.25 o 
   7   2   2      239.63      216.85    105.94 o 
   8   2   2     7277.68     7299.14    169.20 o 
   9   2   2     1277.60     1244.49    137.77 o 
  10   2   2     7286.47     7537.53    201.52 o 
  11   2   2      114.45     -157.08    157.08 o 
  12   2   2    11610.72    12208.39    316.05 o 
  13   2   2      657.66      623.08    222.64 o 
  14   2   2      765.22       98.05    270.00 o 
  15   2   2     1676.32     1571.89    293.77 o 
  16   2   2       79.32     -314.11    314.11 o 
  17   2   2      218.46      113.30    342.51 o 
  18   2   2     5220.90     5083.66    425.14 o 
  19   2   2        3.81       70.83    410.20 o 
  20   2   2     1378.99     1325.91    452.69 o 
  21   2   2       75.34      104.27    461.93 o 
  22   2   2      348.91      -18.04    501.44 o 
   1   3   2    76511.17    80886.49    576.42 o 
   2   3   2   424883.44   447331.72   3055.92 o 
   3   3   2     3912.19     4222.77     92.69 o 
   4   3   2   201999.05   210066.05   1465.70 o 
   5   3   2      289.99      299.60     74.51 o 
   6   3   2     5041.23     5096.10    127.40 o 
   7   3   2     8803.68     8664.87    157.83 o 
   8   3   2    78094.71    77153.39    673.14 o 
   9   3   2      407.95      292.39    146.20 o 
  10   3   2   115311.52   116097.47   1006.02 o 
  11   3   2     8789.79     8875.55    234.74 o 
  12   3   2     2729.58     2818.29    203.67 o 
  13   3   2     1526.00     1171.84    234.10 o 
  14   3   2    50621.74    47679.61    752.35 o 
  15   3   2       29.85       52.85    314.25 o 
  16   3   2    31534.24    30609.96    682.59 o 
  17   3   2      423.85      955.59    357.65 o 
  18   3   2     1766.28     2128.80    398.95 o 
  19   3   2     1543.67     1204.61    418.17 o 
  20   3   2    10976.70    11378.47    578.06 o 
  21   3   2        4.92      145.31    474.39 o 
  22   3   2    10006.01    10737.09    687.28 o 
   0   4   2    40760.46    39563.63    458.98 o 
   1   4   2    41874.04    44346.94    359.55 o 
   2   4   2     9923.41     9795.40    133.30 o 
   3   4   2    11363.70    11738.78    156.36 o 
   4   4   2     1553.50     1573.34     88.87 o 
   5   4   2     3788.28     3812.92    109.51 o 
   6   4   2    93573.44    95061.52    731.20 o 
   7   4   2      603.58      362.29    109.20 o 
   8   4   2    22898.76    22114.11    276.80 o 
   9   4   2     8162.95     8503.80    190.55 o 
  10   4   2    18269.19    18653.02    287.87 o 
  11   4   2     1311.61     1329.97    175.09 o 
  12   4   2    46235.69    45884.54    551.11 o 
  13   4   2     1294.31     1038.21    250.61 o 
  14   4   2    13722.53    13311.82    406.52 o 
  15   4   2     2262.57     1785.90    315.42 o 
  16   4   2     1244.39     1268.90    348.23 o 
  17   4   2      496.38      490.25    354.16 o 
  18   4   2    13396.64    12909.08    653.50 o 
  19   4   2       45.59     -126.76    419.79 o 
  20   4   2     4847.56     4410.05    498.32 o 
  21   4   2      575.26      536.43    479.74 o 
  22   4   2      481.51      434.34    578.89 o 
   1   5   2    10076.38    10281.76    156.58 o 
   2   5   2     1698.88     1760.95     89.15 o 
   3   5   2      424.44      202.29     87.30 o 
   4   5   2    15037.32    15766.46    204.61 o 
   5   5   2       48.60      -85.57     85.57 o 
   6   5   2      175.25      188.78    105.92 o 
   7   5   2     1937.57     2012.30    124.23 o 
   8   5   2     9840.72     9808.01    190.08 o 
   9   5   2       25.67       71.46    136.29 o 
  10   5   2     5502.74     5661.90    196.76 o 
  11   5   2      611.58      504.21    180.11 o 
  12   5   2      165.70      222.88    217.34 o 
  13   5   2       43.48      169.78    253.38 o 
  14   5   2     2864.26     3280.33    356.17 o 
  15   5   2       51.68     -100.78    317.11 o 
  16   5   2      133.59      379.01    342.06 o 
  17   5   2       43.61     -298.27    358.48 o 
  18   5   2       43.31      173.87    398.72 o 
  19   5   2       44.80      -52.51    428.00 o 
  20   5   2     1578.43     1288.08    476.95 o 
  21   5   2       30.55      709.72    526.35 o 
  22   5   2      287.35     -330.66    572.93 o 
   0   6   2    97281.74    94555.45   1116.87 o 
   1   6   2     1660.26     1506.53    100.37 o 
   2   6   2    33869.70    32705.11    306.30 o 
   3   6   2    13394.38    13191.65    205.37 o 
   4   6   2    37919.09    36967.37    342.18 o 
   5   6   2     2627.99     2686.27    123.01 o 
   6   6   2    94839.70    93865.98    729.74 o 
   7   6   2     5406.39     5375.78    155.72 o 
   8   6   2    26273.15    26363.56    323.55 o 
   9   6   2     7301.15     7026.22    212.19 o 
  10   6   2    12788.21    12580.74    256.57 o 
  11   6   2      155.68     -100.91    211.23 o 
  12   6   2    68083.25    65360.04    875.67 o 
  13   6   2     1984.41     1594.93    300.28 o 
  14   6   2    15324.00    14705.85    502.15 o 
  15   6   2     4782.96     4437.85    380.86 o 
  16   6   2     4387.86     4390.79    584.06 o 
  17   6   2      594.79     -115.49    375.30 o 
  18   6   2    21318.74    20621.63   1004.15 o 
  19   6   2       10.51      561.83    451.06 o 
  20   6   2     5596.47     5477.44    535.77 o 
  21   6   2      730.71      636.25    528.79 o 
   1   7   2     7021.04     6903.80    155.18 o 
   2   7   2    54878.45    54214.05    458.02 o 
   3   7   2     2081.69     1817.43    112.08 o 
   4   7   2    62642.88    62025.34    527.94 o 
   5   7   2     1056.09      862.35    115.13 o 
   6   7   2       80.26       20.85    127.32 o 
   7   7   2     5725.50     5718.98    175.25 o 
   8   7   2    35552.62    33962.17    411.58 o 
   9   7   2      296.49      124.15    174.80 o 
  10   7   2    42127.77    40742.44    560.20 o 
  11   7   2     2268.16     2583.68    279.98 o 
  12   7   2     1076.88     1161.93    290.13 o 
  13   7   2     4081.75     4197.63    345.28 o 
  14   7   2    13765.28    13456.58    481.98 o 
  15   7   2      183.38      267.73    349.50 o 
  16   7   2    16912.19    15264.46    536.09 o 
  17   7   2      955.10      734.98    427.05 o 
  18   7   2     2096.49     2239.12    453.55 o 
  19   7   2     1186.17      640.53    470.47 o 
  20   7   2     3968.51     4396.18    540.09 o 
  21   7   2       40.29      680.67    585.46 o 
   0   8   2     2722.13     2752.67    276.66 o 
   1   8   2     2587.60     2708.79    137.43 o 
   2   8   2      231.64      331.32    119.13 o 
   3   8   2      184.94      253.49    113.29 o 
   4   8   2     1069.37     1161.51    112.86 o 
   5   8   2      147.32       65.39    128.38 o 
   6   8   2      638.87      915.51    131.27 o 
   7   8   2        2.41      -75.04    136.00 o 
   8   8   2       22.26      -60.75    150.82 o 
   9   8   2      102.47       50.41    175.81 o 
  10   8   2     1346.74     1212.56    262.64 o 
  11   8   2      348.47      125.58    283.62 o 
  12   8   2      718.56      995.53    322.23 o 
  13   8   2      668.92      371.75    378.07 o 
  14   8   2       47.48     -250.59    358.15 o 
  15   8   2        6.53      106.79    385.66 o 
  16   8   2      213.60     -379.67    394.41 o 
  17   8   2       41.49      119.85    440.07 o 
  18   8   2       91.73      -54.91    441.49 o 
  19   8   2       28.98     -348.04    466.90 o 
  20   8   2       82.63      579.43    521.41 o 
   1   9   2     4609.01     4633.50    169.45 o 
   2   9   2    55853.32    54016.61    485.07 o 
   3   9   2     1548.93     1162.55    142.88 o 
   4   9   2    33169.14    32920.66    373.95 o 
   5   9   2     6536.43     6215.94    196.26 o 
   6   9   2       12.78     -163.14    163.14 o 
   7   9   2      549.04      242.81    195.96 o 
   8   9   2    22468.80    22016.33    429.79 o 
   9   9   2        0.35     -123.27    261.74 o 
  10   9   2    29681.38    27813.50    585.19 o 
  11   9   2     2950.35     2642.36    356.49 o 
  12   9   2      677.04      -13.98    370.65 o 
  13   9   2     1792.97     1752.21    405.95 o 
  14   9   2    10435.05    11529.95    559.64 o 
  15   9   2       39.68     -393.35    393.35 o 
  16   9   2    12930.42    12814.61    618.15 o 
  17   9   2      342.93      841.42    476.02 o 
  18   9   2       24.47      332.81    533.05 o 
  19   9   2      485.21      725.42    562.75 o 
  20   9   2     3324.77     3653.07    639.17 o 
   0  10   2    59819.82    56863.82    757.45 o 
   1  10   2     1253.71     1215.39    159.74 o 
   2  10   2    16300.34    15925.79    261.26 o 
   3  10   2     4608.54     4547.21    191.67 o 
   4  10   2     2244.20     2081.15    178.65 o 
   5  10   2     1321.01      949.26    180.36 o 
   6  10   2    49088.89    49068.96    594.15 o 
   7  10   2      460.87       47.41    221.80 o 
   8  10   2    10591.11    10089.94    361.79 o 
   9  10   2     2699.20     2665.17    310.26 o 
  10  10   2     3203.50     2973.40    332.23 o 
  11  10   2     1283.52      579.30    344.31 o 
  12  10   2    14248.31    14313.35    521.31 o 
  13  10   2      162.24      477.66    387.28 o 
  14  10   2     6463.65     6544.32    503.60 o 
  15  10   2     1360.20     1141.24    459.51 o 
  16  10   2     1056.27     1660.59    479.78 o 
  17  10   2      527.07      478.70    500.80 o 
  18  10   2     6197.98     6353.65    610.21 o 
  19  10   2       89.42     -143.40    637.99 o 
   1  11   2       19.35     -114.43    215.68 o 
   2  11   2      933.06     1232.82    220.37 o 
   3  11   2     1866.14     1806.36    225.41 o 
   4  11   2     2526.67     2517.79    215.72 o 
   5  11   2      474.81      330.40    214.40 o 
   6  11   2       21.07     -231.07    231.07 o 
   7  11   2       25.33     -233.97    241.44 o 
   8  11   2       15.93       -4.56    272.64 o 
   9  11   2      230.00     -244.13    311.32 o 
  10  11   2      971.46     1159.07    333.83 o 
  11  11   2       17.91     -264.33    353.08 o 
  12  11   2      317.06      353.18    377.23 o 
  13  11   2      139.52       24.18    419.69 o 
  14  11   2       11.02     -104.43    438.01 o 
  15  11   2        1.95     -462.61    462.61 o 
  16  11   2      344.79      534.03    491.24 o 
  17  11   2       18.82     -485.17    485.17 o 
  18  11   2       20.59     1068.07    585.92 o 
   0  12   2    22991.65    22141.91    824.68 o 
   1  12   2      426.40     -146.69    236.28 o 
   2  12   2     4144.56     3955.31    280.71 o 
   3  12   2     1791.38     2213.58    256.21 o 
   4  12   2     3882.25     3685.26    276.09 o 
   5  12   2      235.83       90.97    241.30 o 
   6  12   2    12516.41    12421.26    389.64 o 
   7  12   2      415.21      129.09    269.35 o 
   8  12   2     4140.21     4218.16    359.76 o 
   9  12   2     1315.02     1102.29    351.07 o 
  10  12   2     2202.50     2034.55    364.88 o 
  11  12   2      529.16     -154.60    362.19 o 
  12  12   2     8567.90     8482.92    505.06 o 
  13  12   2      619.32     1396.11    464.40 o 
  14  12   2     1806.08     1824.30    593.61 o 
  15  12   2      313.65      725.46    500.33 o 
  16  12   2     1042.12     1118.20    521.36 o 
  17  12   2      128.21      503.76    571.82 o 
   1  13   2     1638.87     1806.23    276.27 o 
   2  13   2    15178.39    14675.03    418.63 o 
   3  13   2       25.64     -258.03    258.03 o 
   4  13   2    16604.91    16069.95    432.91 o 
   5  13   2      981.95      918.60    301.53 o 
   6  13   2      187.04      415.52    273.61 o 
   7  13   2     1510.70     1628.33    323.70 o 
   8  13   2    13390.69    12750.00    467.01 o 
   9  13   2       48.86     -221.91    359.65 o 
  10  13   2    11037.37    11525.16    507.41 o 
  11  13   2      672.58      436.68    376.48 o 
  12  13   2      310.62      429.84    438.29 o 
  13  13   2      899.54     1182.59    465.18 o 
  14  13   2     4200.38     4597.08    591.93 o 
  15  13   2       21.99      215.38    504.15 o 
  16  13   2     5089.43     5945.11    659.35 o 
   0  14   2     1749.42     2504.41    621.56 o 
   1  14   2        1.37      458.79    288.71 o 
   2  14   2      267.15      367.77    287.15 o 
   3  14   2      115.39      142.19    286.93 o 
   4  14   2      297.66      649.33    298.45 o 
   5  14   2      295.72     -280.98    288.36 o 
   6  14   2     1159.41     1162.52    330.04 o 
   7  14   2        9.18     -303.86    303.86 o 
   8  14   2      148.63     -207.10    319.06 o 
   9  14   2       20.28      -15.95    357.24 o 
  10  14   2       43.71     -276.29    375.93 o 
  11  14   2      234.40     -199.98    402.88 o 
  12  14   2      708.46     1353.74    476.10 o 
  13  14   2        9.14      643.89    597.50 o 
  14  14   2      808.67      936.73    524.78 o 
  15  14   2       30.28      975.52   1559.04 o 
   1  15   2      804.45      902.43    327.90 o 
   2  15   2     4281.86     4599.00    366.29 o 
   3  15   2        4.36       80.52    314.16 o 
   4  15   2     3524.34     3700.78    366.84 o 
   5  15   2       81.75     -330.73    330.73 o 
   6  15   2       11.49     -122.87    335.41 o 
   7  15   2      308.49      -21.07    343.88 o 
   8  15   2     1629.63     1977.66    376.98 o 
   9  15   2       24.14      855.32    374.60 o 
  10  15   2     2155.72     2090.68    402.47 o 
  11  15   2      300.23      -24.72    420.84 o 
  12  15   2        8.17     -356.72    441.03 o 
  13  15   2       81.21       93.76    465.31 o 
   0  16   2     6873.15     7901.77    714.95 o 
   1  16   2      222.36      670.82    350.16 o 
   2  16   2     2707.15     2691.30    372.52 o 
   3  16   2      810.69     1062.19    357.79 o 
   4  16   2     1714.78     1727.38    372.83 o 
   5  16   2      299.58     -258.66    353.18 o 
   6  16   2     6817.03     7091.98    443.67 o 
   7  16   2        5.91      167.44    374.96 o 
   8  16   2     1544.59      963.37    393.98 o 
   9  16   2      401.24     1103.15    398.77 o 
  10  16   2      933.90      662.93    403.41 o 
  11  16   2       98.23       42.27    402.81 o 
   1  17   2        7.98     -177.38    366.96 o 
   2  17   2      963.39      985.43    386.69 o 
   3  17   2        6.95       75.82    373.12 o 
   4  17   2      854.56     1066.39    385.27 o 
   5  17   2       35.88      110.40    381.24 o 
   6  17   2       61.19     -309.99    385.21 o 
   7  17   2       48.80     -259.81    385.95 o 
   8  17   2      537.52       87.97    406.83 o 
   9  17   2        1.06     -740.09    847.81 o 
   0  18   2     1086.31     1259.55    569.84 o 
   1  18   2       30.05     -134.17    399.52 o 
   2  18   2       49.96     -386.30    386.30 o 
   3  18   2       67.09      231.30    405.36 o 
   4  18   2      312.72     -219.81    403.34 o 
   5  18   2        6.75     -223.65    410.31 o 
   3   1   3     1424.76     1495.78     68.35 o 
   4   1   3   131857.31   147249.45   1447.68 o 
   5   1   3    22919.53    24668.91    385.04 o 
   8   1   3    90723.44    99187.40   1526.90 o 
  10   1   3    67662.93    71315.44    937.06 o 
  11   1   3     9205.55     9607.02    234.87 o 
  12   1   3       79.84     -128.87    173.79 o 
  13   1   3    15478.43    16556.71    489.40 o 
  14   1   3    28020.14    30367.77    578.41 o 
  15   1   3      156.77        8.15    285.76 o 
  16   1   3    30711.58    31158.56    679.44 o 
  17   1   3     1116.60     1186.30    377.72 o 
  18   1   3      365.30       16.81    384.59 o 
  19   1   3     2730.81     2834.64    427.69 o 
  20   1   3     6215.74     6588.13    671.80 o 
  21   1   3      148.32      320.23    432.51 o 
  22   1   3     8787.07     9251.98    627.93 o 
   0   2   3   197220.67   217214.83   1953.41 o 
   2   2   3    71293.89    75110.96    502.13 o 
   3   2   3    51213.24    53615.73    414.14 o 
   4   2   3    34721.47    35533.55    349.57 o 
   6   2   3   245082.13   270724.16   2357.94 o 
   7   2   3     1753.18     1793.26    132.07 o 
   8   2   3    47281.68    49041.97    519.73 o 
   9   2   3    18094.78    17772.05    280.03 o 
  10   2   3     8098.92     7957.36    206.90 o 
  11   2   3     8320.71     8267.66    222.14 o 
  12   2   3    63426.01    65483.69    806.69 o 
  13   2   3     3216.05     3726.19    264.47 o 
  14   2   3    26918.52    27681.26    618.24 o 
  15   2   3     7210.54     7573.46    371.60 o 
  16   2   3     5306.59     4656.07    387.85 o 
  17   2   3     5484.99     5181.24    405.07 o 
  18   2   3    19813.71    19536.96    609.41 o 
  19   2   3      438.36      490.71    413.46 o 
  20   2   3     7007.23     7698.90    535.89 o 
  21   2   3     2028.28     1302.56    502.16 o 
  22   2   3      669.23      334.90    544.19 o 
   1   3   3     2983.54     3077.11     81.17 o 
   2   3   3    12017.32    12454.99    147.49 o 
   3   3   3     1984.87     2149.03     82.45 o 
   4   3   3     2883.65     3183.00    108.72 o 
   5   3   3     1975.79     2053.50    102.11 o 
   7   3   3      342.43      303.72     97.34 o 
   8   3   3      168.71      151.72    120.79 o 
   9   3   3     6313.67     7042.21    184.77 o 
  10   3   3     1142.94     1360.75    157.39 o 
  11   3   3     3461.78     3808.67    264.44 o 
  12   3   3       43.09      -51.41    183.02 o 
  13   3   3      122.59     -165.63    226.01 o 
  14   3   3      251.90      109.11    257.90 o 
  15   3   3       49.63     -275.07    275.07 o 
  16   3   3     1145.21      862.81    341.94 o 
  17   3   3      328.77     -255.68    347.34 o 
  18   3   3        7.14     -375.25    375.25 o 
  19   3   3       45.18     -234.79    392.97 o 
  20   3   3      265.59      196.15    440.66 o 
  21   3   3       34.44     -395.40    472.35 o 
  22   3   3      580.72      720.50    562.37 o 
   0   4   3    28910.65    28664.06    375.22 o 
   2   4   3    37553.80    38125.70    314.44 o 
   3   4   3    16137.90    16541.66    180.36 o 
   4   4   3    35041.70    36057.49    319.01 o 
   5   4   3    11411.67    11006.71    174.50 o 
   6   4   3    82357.27    82478.88    672.17 o 
   7   4   3     4542.54     4363.03    136.07 o 
   8   4   3    24949.61    25898.37    313.49 o 
   9   4   3     7274.14     7187.12    186.90 o 
  10   4   3     7058.21     7279.77    206.95 o 
  11   4   3     1910.18     1762.73    178.99 o 
  12   4   3    47971.60    45865.86    597.59 o 
  13   4   3       45.98     -239.77    239.77 o 
  14   4   3     9451.87     9408.29    363.84 o 
  15   4   3    10304.82    10118.53    412.31 o 
  16   4   3     2088.08     1651.63    355.82 o 
  17   4   3      623.54      112.74    348.77 o 
  18   4   3    15152.43    13133.21    547.86 o 
  19   4   3       77.01      164.57    423.40 o 
  20   4   3     3248.75     3239.76    482.54 o 
  21   4   3      957.53      552.99    500.61 o 
  22   4   3      395.14     -263.53    551.93 o 
   1   5   3    47654.77    47811.41    401.12 o 
   2   5   3   129648.60   129953.08    941.74 o 
   3   5   3      379.80      413.81     79.08 o 
   4   5   3   153077.78   152549.77   1098.43 o 
   5   5   3     2702.17     2566.32    113.03 o 
   6   5   3     4481.51     4374.67    135.01 o 
   7   5   3    16245.15    16104.71    238.23 o 
   8   5   3    54935.03    53968.69    513.42 o 
   9   5   3      188.84      158.12    144.21 o 
  10   5   3    51280.96    50984.49    532.76 o 
  11   5   3     6027.78     6038.46    218.00 o 
  12   5   3     3977.07     3560.36    253.31 o 
  13   5   3    10408.77     9981.51    348.83 o 
  14   5   3    29562.71    28138.05    603.80 o 
  15   5   3        9.41     -170.24    302.51 o 
  16   5   3    18970.23    17936.03    540.51 o 
  17   5   3     4011.31     3798.77    400.60 o 
  18   5   3      916.26     1226.02    409.75 o 
  19   5   3     2044.82     1757.38    454.01 o 
  20   5   3     7761.29     7975.18    642.35 o 
  21   5   3       13.30      595.60    507.11 o 
  22   5   3     8314.35     7808.18    672.21 o 
   0   6   3    25144.85    24810.63    374.18 o 
   1   6   3     9780.65     9631.71    160.89 o 
   2   6   3     1276.94     1018.24     90.55 o 
   4   6   3    17631.31    18277.00    229.55 o 
   5   6   3     6834.82     6917.22    182.48 o 
   6   6   3    15706.89    15610.60    227.18 o 
   7   6   3      437.88      237.66    120.39 o 
   8   6   3     5076.27     4747.13    212.83 o 
   9   6   3     3644.22     3901.50    189.37 o 
  10   6   3     3778.19     4007.59    199.49 o 
  11   6   3       49.13     -207.76    207.76 o 
  12   6   3     5494.19     5119.98    300.75 o 
  13   6   3        2.76      116.78    265.17 o 
  14   6   3     2297.13     2431.52    328.98 o 
  15   6   3      968.50      301.22    349.64 o 
  16   6   3      126.00     -120.49    363.66 o 
  17   6   3      427.82      355.40    387.55 o 
  18   6   3     2234.52     2190.31    435.49 o 
  19   6   3        0.70     -429.42    429.42 o 
  20   6   3     1029.22     1278.61    520.57 o 
  21   6   3      383.91      148.43    570.03 o 
   1   7   3     5974.35     5763.44    148.77 o 
   2   7   3    42548.86    41614.07    398.94 o 
   3   7   3    13392.12    13985.70    200.77 o 
   4   7   3    51607.00    51958.20    454.98 o 
   5   7   3     5430.81     5223.72    156.47 o 
   6   7   3     1433.21     1537.32    136.72 o 
   7   7   3     1374.44     1270.97    144.76 o 
   8   7   3    11266.24    10921.60    262.28 o 
   9   7   3      209.60     -142.46    176.19 o 
  10   7   3    12994.80    12969.17    320.71 o 
  11   7   3      397.31     -239.83    239.83 o 
  12   7   3      185.05     -275.25    275.25 o 
  13   7   3     2747.64     3223.89    335.44 o 
  14   7   3     4042.37     4389.34    380.19 o 
  15   7   3       56.04      -64.79    340.90 o 
  16   7   3     3899.90     3888.27    446.17 o 
  17   7   3     1491.91      646.29    425.86 o 
  18   7   3       75.53     -412.08    412.08 o 
  19   7   3      325.81     1355.24    496.76 o 
  20   7   3     2959.91     2268.75    549.69 o 
  21   7   3       13.38     -154.29    520.16 o 
   0   8   3   110595.77   106882.44   1235.29 o 
   1   8   3     4417.50     4124.62    156.17 o 
   2   8   3    20868.03    20760.90    278.48 o 
   3   8   3    31299.85    30761.62    337.55 o 
   4   8   3    30309.62    28195.61    315.53 o 
   5   8   3     8937.05     8950.68    192.11 o 
   6   8   3    79210.52    76916.78    681.05 o 
   7   8   3     6313.53     6244.30    207.89 o 
   8   8   3    11852.39    11757.92    273.45 o 
   9   8   3     9125.16     8769.62    301.12 o 
  10   8   3    10850.04    10745.81    371.83 o 
  11   8   3     2500.92     2498.21    303.28 o 
  12   8   3    35390.09    34884.86    713.20 o 
  13   8   3      103.72      -12.41    340.34 o 
  14   8   3     9251.13     8177.92    462.56 o 
  15   8   3     5825.34     5997.52    458.97 o 
  16   8   3     2047.87     1465.86    435.34 o 
  17   8   3     1184.06      488.76    498.16 o 
  18   8   3    11727.31    11445.78    620.35 o 
  19   8   3      474.89       30.73    526.81 o 
  20   8   3     5117.28     6105.16    661.86 o 
   1   9   3     2361.46     1926.99    155.72 o 
   2   9   3    11507.83    11952.58    233.24 o 
   3   9   3      413.95      305.15    125.77 o 
   4   9   3    12138.94    11991.32    236.63 o 
   5   9   3     2839.33     2686.09    168.77 o 
   6   9   3      217.58      180.77    153.26 o 
   7   9   3     3232.18     3212.98    208.18 o 
   8   9   3     6368.46     7249.33    290.36 o 
   9   9   3      104.47      -34.53    243.33 o 
  10   9   3    14607.14    14343.87    564.07 o 
  11   9   3     2634.23     2688.16    340.23 o 
  12   9   3      103.15     -190.48    335.25 o 
  13   9   3     1262.29      560.37    391.71 o 
  14   9   3     2547.73     2796.90    415.82 o 
  15   9   3      166.95      -91.27    411.86 o 
  16   9   3     5071.50     5031.81    514.69 o 
  17   9   3      272.55      469.07    491.10 o 
  18   9   3      552.62     -462.28    766.28 o 
  19   9   3      380.92      555.22    646.85 o 
   0  10   3    12457.87    12756.23    405.51 o 
   1  10   3      300.41      132.76    167.08 o 
   2  10   3      830.64     1113.73    162.33 o 
   3  10   3     1946.37     1638.04    175.69 o 
   4  10   3     6381.08     6350.51    219.85 o 
   5  10   3      915.91      884.27    199.41 o 
   6  10   3    12238.65    12415.40    312.08 o 
   8  10   3      228.90      374.72    232.91 o 
   9  10   3      561.33      298.56    282.78 o 
  10  10   3     4085.92     3926.52    354.91 o 
  11  10   3      410.15      960.59    355.76 o 
  12  10   3     2703.07     2667.17    391.42 o 
  13  10   3      515.68     -407.28    407.28 o 
  14  10   3      875.95     1209.21    425.90 o 
  15  10   3      260.60     -400.52    421.40 o 
  16  10   3      897.15      714.93    473.18 o 
  17  10   3      101.14      333.77    524.59 o 
  18  10   3     1436.85      960.04    549.47 o 
  19  10   3      107.23      541.10    606.97 o 
   1  11   3     6624.31     6121.52    265.49 o 
   2  11   3    27640.74    26861.62    429.59 o 
   3  11   3      235.37     -117.33    202.43 o 
   4  11   3    22276.98    21057.17    402.56 o 
   5  11   3     7363.32     7557.34    290.67 o 
   6  11   3      154.00      190.14    223.22 o 
   7  11   3     2041.59     1750.98    266.04 o 
   8  11   3    21501.39    20541.99    489.46 o 
   9  11   3        1.45      323.49    297.99 o 
  10  11   3    23860.61    22093.22    582.36 o 
  11  11   3     3919.64     4256.52    411.04 o 
  12  11   3      226.99      388.37    385.91 o 
  13  11   3     3795.00     3344.59    441.71 o 
  14  11   3     7975.15     8906.90    563.66 o 
  15  11   3      103.98     -425.12    449.77 o 
  16  11   3     9516.44    10671.89    669.40 o 
  17  11   3     1742.37      993.89    559.46 o 
  18  11   3      110.38      122.60    571.78 o 
   0  12   3    12607.82    11790.61    478.84 o 
   1  12   3      745.12      919.18    230.60 o 
   2  12   3     2556.19     2374.16    246.40 o 
   3  12   3     1750.22     1642.10    245.03 o 
   4  12   3      531.99      248.88    244.74 o 
   5  12   3     1352.40     1204.24    261.89 o 
   6  12   3     9958.67     9714.96    425.91 o 
   7  12   3     1288.60      705.44    285.26 o 
   8  12   3     6569.11     6571.96    365.83 o 
   9  12   3     2908.01     2365.59    359.41 o 
  10  12   3      401.57     -210.24    335.81 o 
  11  12   3      918.17     1019.12    392.92 o 
  12  12   3     5236.07     5697.06    471.30 o 
  13  12   3      182.82      183.92    417.48 o 
  14  12   3     2722.79     2871.43    495.89 o 
  15  12   3      563.51      830.11    497.66 o 
  16  12   3      180.48      353.28    534.57 o 
  17  12   3      651.25      698.97    576.44 o 
   1  13   3      245.00      220.49    262.80 o 
   2  13   3      631.03      725.06    258.47 o 
   3  13   3        0.37     -247.10    247.10 o 
   4  13   3      887.08      737.20    271.85 o 
   5  13   3       42.91     -267.05    267.05 o 
   6  13   3       32.02     -128.57    279.92 o 
   7  13   3      752.69      529.47    312.17 o 
   8  13   3     1763.43     1783.70    345.97 o 
   9  13   3       25.49     -325.14    325.14 o 
  10  13   3      462.34     1100.84    376.61 o 
  11  13   3      225.59      192.25    415.81 o 
  12  13   3        9.93     -298.60    420.99 o 
  13  13   3      114.04      241.78    443.35 o 
  14  13   3      905.70      696.20    544.91 o 
  15  13   3       12.07     -166.79    548.12 o 
  16  13   3      228.50      314.58    566.67 o 
   0  14   3    12471.30    12732.10    656.11 o 
   1  14   3     1001.72      496.75    288.00 o 
   2  14   3     3936.60     3733.97    322.15 o 
   3  14   3     2688.15     2416.88    316.07 o 
   4  14   3     2175.04     2364.43    310.34 o 
   5  14   3      679.55      617.99    299.70 o 
   6  14   3     9136.48     9135.40    394.17 o 
   7  14   3      822.34      547.52    328.65 o 
   8  14   3     4527.29     4680.61    398.12 o 
   9  14   3     1979.64     2049.24    383.07 o 
  10  14   3     1269.46     1335.02    415.96 o 
  11  14   3      565.17      -88.27    400.15 o 
  12  14   3     6870.01     7423.46    550.14 o 
  13  14   3      149.94     -490.77    490.77 o 
  14  14   3     1770.12     2111.44    591.96 o 
   1  15   3     1775.50     1936.20    335.07 o 
   2  15   3     5083.58     5684.85    380.68 o 
   3  15   3        0.47     -281.71    317.72 o 
   4  15   3     3563.46     3168.58    360.87 o 
   5  15   3      454.37      358.63    332.18 o 
   6  15   3      181.75      151.26    343.02 o 
   7  15   3      848.36     1027.21    353.06 o 
   8  15   3     3642.24     4320.80    457.99 o 
   9  15   3        1.46     -328.61    366.81 o 
  10  15   3     2795.66     2789.72    430.54 o 
  11  15   3      438.83      730.19    439.37 o 
  12  15   3      299.94      181.82    467.78 o 
  13  15   3      221.77      543.46    530.09 o 
   0  16   3        2.84      197.31    498.09 o 
   1  16   3        0.31      610.71    353.51 o 
   2  16   3       11.67      351.33    350.22 o 
   3  16   3        7.55      252.20    340.93 o 
   4  16   3       11.51     -343.51    343.51 o 
   5  16   3        1.74      184.46    361.39 o 
   6  16   3      113.08      384.34    367.76 o 
   7  16   3       29.83      540.11    379.51 o 
   8  16   3        0.29      879.77    398.34 o 
   9  16   3       74.96      438.90    394.06 o 
  10  16   3       36.95      139.34    392.00 o 
  11  16   3       64.79     -305.85    444.27 o 
   1  17   3      808.88      657.64    379.27 o 
   2  17   3     3019.17     3822.02    426.08 o 
   3  17   3       16.88      576.92    386.55 o 
   4  17   3     3066.19     2466.23    415.36 o 
   5  17   3      634.82      194.22    385.61 o 
   6  17   3        1.56      153.10    388.39 o 
   7  17   3      313.43      108.34    397.79 o 
   8  17   3     1093.07     1323.57    414.91 o 
   0  18   3     2859.18     3338.73    623.17 o 
   1  18   3       94.89     -384.90    384.90 o 
   2  18   3      761.53      924.22    400.92 o 
   3  18   3      577.50      877.05    404.84 o 
   4  18   3      369.60      461.01    413.62 o 
   2   0   4    42721.00    46080.88    460.40 o 
   3   0   4    98812.26   112115.36   1159.96 o 
   4   0   4    51348.29    52892.63    640.70 o 
   5   0   4    54659.08    57001.48    732.60 o 
   6   0   4   192240.33   198179.56   2444.19 o 
   7   0   4     4526.46     4110.13    193.64 o 
   8   0   4    46560.74    48528.63    986.54 o 
   9   0   4    23034.38    23212.84    768.38 o 
  10   0   4     1508.09     1249.71    225.44 o 
  11   0   4     8118.91     8253.05    320.58 o 
  12   0   4    52662.56    55924.05   1013.78 o 
  13   0   4     8936.72     9394.49    615.06 o 
  14   0   4    24926.31    25951.16   1490.09 o 
  15   0   4     4533.05     5089.50    505.23 o 
  16   0   4     7417.78     7559.20    575.72 o 
  17   0   4     4790.51     5907.59    620.50 o 
  18   0   4    20057.81    21409.73    861.45 o 
  19   0   4      798.71      484.38    539.26 o 
  20   0   4     9787.03    11436.42    764.59 o 
  21   0   4     7425.80     7548.19    886.16 o 
  22   0   4      390.62      479.38    719.39 o 
   1   1   4    48138.78    51135.33    370.98 o 
   2   1   4    52114.04    58216.85    395.09 o 
   3   1   4       16.95        3.43     60.43 o 
   4   1   4    70207.91    74991.64    603.88 o 
   5   1   4    15514.46    15775.63    200.31 o 
   6   1   4    15453.65    16348.99    228.59 o 
   7   1   4     3979.33     3892.67    139.99 o 
   8   1   4    23621.36    25668.96    357.91 o 
   9   1   4     5127.93     5775.57    196.59 o 
  10   1   4    19446.60    19488.53    308.60 o 
  11   1   4    12300.50    13184.00    307.86 o 
  12   1   4       32.82     -170.23    170.23 o 
  13   1   4     6864.17     7450.88    313.08 o 
  14   1   4     2750.35     3200.09    275.56 o 
  15   1   4      801.28      801.28    288.91 o 
  16   1   4    10425.06    11377.05    490.88 o 
  17   1   4     1317.42     1416.09    370.81 o 
  18   1   4       25.08      111.09    379.37 o 
  19   1   4     1850.95     2107.60    428.28 o 
  20   1   4     3441.06     3394.43    537.27 o 
  21   1   4        5.51       14.78    471.11 o 
  22   1   4     3327.45     2873.42    536.34 o 
   0   2   4    26743.13    27207.12    296.42 o 
   2   2   4    23584.62    24907.67    207.37 o 
   3   2   4    31897.30    33343.20    275.43 o 
   4   2   4    12026.28    13302.52    173.24 o 
   5   2   4    10282.80    10800.93    172.96 o 
   6   2   4    19005.86    19240.39    242.91 o 
   7   2   4      135.72      115.34    118.47 o 
   8   2   4     8461.40     8222.00    193.59 o 
   9   2   4      795.31      511.57    129.83 o 
  10   2   4     8559.23     8745.99    212.03 o 
  11   2   4      324.87      421.37    163.65 o 
  12   2   4    11899.92    11889.57    265.28 o 
  13   2   4       89.89      197.09    233.27 o 
  14   2   4     4650.69     4798.35    291.11 o 
  15   2   4     1574.33     1397.15    306.21 o 
  16   2   4      232.40       40.04    312.05 o 
  17   2   4       33.26      408.76    348.59 o 
  18   2   4     3309.27     3386.24    413.98 o 
  19   2   4      182.10     -391.27    391.27 o 
  20   2   4     1168.32      991.62    467.38 o 
  21   2   4     1060.42     1242.68    531.03 o 
  22   2   4      147.59     -542.34    542.34 o 
   1   3   4    25959.70    26610.18    228.82 o 
   2   3   4    72870.16    74487.85    530.31 o 
   3   3   4      882.36     1031.25     78.79 o 
   4   3   4    95657.74    97160.27    738.34 o 
   5   3   4    25660.96    25043.32    268.27 o 
   6   3   4     1361.52     1662.53    141.81 o 
   7   3   4    51585.91    50478.97    470.25 o 
   8   3   4    86514.44    85585.51    785.06 o 
   9   3   4     1201.05     1179.38    132.30 o 
  10   3   4    76777.53    76511.13    729.02 o 
  11   3   4    26608.74    26196.66    402.27 o 
  12   3   4     2483.65     2591.96    205.75 o 
  13   3   4    19377.07    19497.14    487.54 o 
  14   3   4    25548.87    25237.51    490.28 o 
  15   3   4      222.16     -145.23    269.83 o 
  16   3   4    26021.92    26617.11    604.29 o 
  17   3   4     3809.21     3463.39    411.37 o 
  18   3   4      541.64      630.62    377.10 o 
  19   3   4     7341.78     7156.31    500.06 o 
  20   3   4     7265.37     6847.82    549.15 o 
  21   3   4      226.88      197.21    532.13 o 
  22   3   4     7546.52     7519.61    733.63 o 
   0   4   4    65881.59    68935.45    791.52 o 
   1   4   4     4704.83     4535.53    103.69 o 
   2   4   4    20644.01    20178.62    215.84 o 
   3   4   4    14385.09    14474.48    181.01 o 
   4   4   4    12856.73    12885.40    171.75 o 
   5   4   4      204.38      240.46     99.90 o 
   6   4   4    71345.30    72200.41    626.64 o 
   7   4   4     2589.36     2280.52    130.26 o 
   8   4   4    24519.28    24782.94    313.36 o 
   9   4   4    21838.08    21154.76    304.40 o 
  10   4   4     9562.39     9315.25    263.96 o 
  11   4   4     4104.87     4161.29    213.48 o 
  12   4   4    31424.38    30694.82    495.54 o 
  13   4   4     3654.80     4147.65    278.76 o 
  14   4   4    11841.17    11627.60    411.06 o 
  15   4   4    10432.65    10050.16    464.10 o 
  16   4   4     2239.36     2269.62    357.20 o 
  17   4   4     4429.52     3803.08    408.31 o 
  18   4   4    11086.10    10739.08    556.73 o 
  19   4   4      398.77      102.33    412.07 o 
  20   4   4     3824.90     3225.35    518.76 o 
  21   4   4     1817.58     1661.11    539.62 o 
  22   4   4       29.39       87.94    539.06 o 
   1   5   4       70.23       35.88     76.02 o 
   2   5   4     7437.12     7450.57    134.77 o 
   3   5   4      297.51      262.55     92.31 o 
   4   5   4     3345.71     3349.07    109.61 o 
   5   5   4      572.00      550.58     92.17 o 
   6   5   4     5195.43     5356.88    156.49 o 
   7   5   4       92.31      -29.39    128.25 o 
   8   5   4     1429.62     1334.29    144.26 o 
   9   5   4       99.63      -24.23    137.03 o 
  10   5   4     3038.60     3221.26    198.55 o 
  11   5   4      637.24      421.44    188.39 o 
  12   5   4     1225.12     1124.70    239.77 o 
  13   5   4     2086.95     1883.70    263.73 o 
  14   5   4      217.89      329.98    282.59 o 
  15   5   4        9.69       11.29    296.99 o 
  16   5   4      781.28     1031.50    352.39 o 
  17   5   4      652.91     -173.57    367.35 o 
  18   5   4        5.14       61.49    397.14 o 
  19   5   4      208.35       99.49    452.97 o 
  20   5   4      756.04     1646.66    491.62 o 
  21   5   4        2.23     -347.39    528.68 o 
   0   6   4   117079.84   114663.92   1354.65 o 
   1   6   4     2247.01     2151.09    117.86 o 
   2   6   4    18109.34    18283.83    220.97 o 
   3   6   4    38596.75    37887.88    357.42 o 
   4   6   4    28703.43    29058.55    307.69 o 
   5   6   4     9753.28     9489.64    172.10 o 
   6   6   4    69622.67    68001.09    582.17 o 
   7   6   4     3799.84     4153.73    166.72 o 
   8   6   4    37805.70    37586.36    590.70 o 
   9   6   4    29879.02    29162.18    414.86 o 
  10   6   4     3390.95     3553.65    199.33 o 
  11   6   4     3695.84     3800.31    252.24 o 
  12   6   4    50229.63    48918.33    711.01 o 
  13   6   4     1562.67     1641.98    285.07 o 
  14   6   4     6881.93     6691.82    368.89 o 
  15   6   4     9425.34    10020.04    552.48 o 
  16   6   4     3107.12     3069.78    411.05 o 
  17   6   4     2306.85     2582.01    417.58 o 
  18   6   4    16272.77    15793.64    604.91 o 
  19   6   4      395.77     -305.66    464.34 o 
  20   6   4     4175.67     4850.80    552.01 o 
  21   6   4     2951.02     2631.11    570.43 o 
   1   7   4    46891.72    47341.08    462.07 o 
   2   7   4    28322.91    28260.04    320.42 o 
   3   7   4     1542.62     1563.30    124.08 o 
   4   7   4    54328.71    53741.38    494.51 o 
   5   7   4    14676.00    14807.82    225.01 o 
   6   7   4      279.08      202.17    136.43 o 
   7   7   4    17503.60    17710.85    269.17 o 
   8   7   4    32383.51    33077.54    422.02 o 
   9   7   4      338.16      297.32    165.17 o 
  10   7   4    20599.23    20396.54    400.48 o 
  11   7   4     6111.95     6262.66    322.95 o 
  12   7   4     1940.35     1673.80    284.91 o 
  13   7   4     9733.38    10241.67    427.43 o 
  14   7   4    10143.79     9347.57    439.82 o 
  15   7   4      404.69      469.93    349.47 o 
  16   7   4    11221.91    11504.23    662.03 o 
  17   7   4     2116.46     3097.66    594.87 o 
  18   7   4      823.45      797.12    456.60 o 
  19   7   4     2404.02     2411.03    506.10 o 
  20   7   4     3957.39     3790.58    584.72 o 
  21   7   4      160.81      228.17    643.91 o 
   0   8   4      281.65      674.68    180.08 o 
   1   8   4        0.88       13.72    100.79 o 
   2   8   4     1776.30     1907.30    139.64 o 
   4   8   4     1259.25     1344.10    136.43 o 
   5   8   4     1376.11     1229.36    146.59 o 
   6   8   4      154.42      419.57    149.17 o 
   7   8   4      189.77      -45.93    157.48 o 
   8   8   4        1.15      -37.88    169.97 o 
   9   8   4        8.27     -224.59    224.59 o 
  10   8   4     1160.13      749.74    242.60 o 
  11   8   4      309.83      281.80    261.89 o 
  12   8   4       10.49      304.70    298.02 o 
  13   8   4      281.60      107.44    330.31 o 
  14   8   4       55.59      416.26    372.42 o 
  15   8   4       61.86      -77.94    397.20 o 
  16   8   4      526.94      173.91    426.47 o 
  17   8   4       55.60      349.58    479.28 o 
  18   8   4      137.19     -208.05    485.53 o 
  19   8   4       32.68     -275.11    526.99 o 
  20   8   4        3.80     -467.11    558.80 o 
   1   9   4    15053.08    13739.09    329.64 o 
   2   9   4    33231.65    32551.81    400.79 o 
   3   9   4        0.21      -28.51    141.81 o 
   4   9   4    29538.32    29249.00    373.45 o 
   5   9   4    19241.88    18728.93    317.60 o 
   6   9   4      605.39      897.21    173.51 o 
   7   9   4     6400.22     6353.31    231.82 o 
   8   9   4    11371.37    11671.13    316.95 o 
   9   9   4       30.27     -247.38    247.38 o 
  10   9   4    21688.13    20875.89    523.29 o 
  11   9   4     9573.69     9014.70    410.69 o 
  12   9   4       12.42      282.57    324.28 o 
  13   9   4     3918.10     4778.45    417.68 o 
  14   9   4     7090.66     6691.27    488.46 o 
  15   9   4       22.87      333.34    421.27 o 
  16   9   4     9072.22     9097.86    556.39 o 
  17   9   4     1927.18     1789.31    525.31 o 
  18   9   4       45.12     -192.56    556.22 o 
  19   9   4     2209.95     1649.58    561.65 o 
   0  10   4    42445.07    40164.91    684.14 o 
   1  10   4     4564.17     4487.37    198.06 o 
   2  10   4    13847.33    12913.28    258.08 o 
   3  10   4    15001.89    14962.36    297.66 o 
   4  10   4     8923.22     8787.78    270.54 o 
   5  10   4     5471.91     5642.43    232.56 o 
   6  10   4    38682.07    36552.52    503.81 o 
   7  10   4     2757.30     2591.18    227.91 o 
   8  10   4    10844.59    11196.19    340.57 o 
   9  10   4     8888.21     9478.43    349.49 o 
  10  10   4     1816.53     1124.49    302.10 o 
  11  10   4     3925.50     4108.79    390.57 o 
  12  10   4    12791.28    12292.63    516.37 o 
  13  10   4      539.68      732.55    372.83 o 
  14  10   4     4972.04     5822.90    534.19 o 
  15  10   4     4319.59     4346.93    508.11 o 
  16  10   4      680.45     1134.33    516.35 o 
  17  10   4     1044.89     1613.74    548.31 o 
  18  10   4     4449.74     4911.98    650.62 o 
  19  10   4      345.43     1444.79    612.63 o 
   1  11   4       79.16      164.27    192.91 o 
   2  11   4      858.64      532.39    205.84 o 
   3  11   4      589.74      172.25    199.22 o 
   4  11   4     1036.23      827.24    214.47 o 
   5  11   4      190.43      456.58    218.56 o 
   6  11   4      224.67      -18.79    220.36 o 
   7  11   4      542.02      651.67    239.41 o 
   8  11   4        5.73       60.62    270.99 o 
   9  11   4      278.70      138.65    307.62 o 
  10  11   4      596.38      486.16    338.07 o 
  11  11   4        3.95      416.71    349.08 o 
  12  11   4       59.45      119.63    408.31 o 
  13  11   4      350.19       76.11    389.40 o 
  14  11   4       47.42      279.56    437.79 o 
  15  11   4       81.33     -233.56    485.13 o 
  16  11   4      229.78      102.30    517.21 o 
  17  11   4       46.45      257.31    541.42 o 
  18  11   4       99.79      740.82    568.60 o 
   0  12   4     8932.45     8493.03    444.83 o 
   1  12   4     1930.08     2045.01    239.99 o 
   2  12   4     2515.02     2132.78    249.77 o 
   3  12   4     4994.98     5442.13    281.68 o 
   4  12   4     6661.76     6585.09    295.00 o 
   5  12   4     2053.06     1506.36    273.58 o 
   6  12   4    12073.50    12543.57    443.32 o 
   7  12   4      826.53      455.34    281.68 o 
   8  12   4     3540.77     3919.54    332.27 o 
   9  12   4     4555.90     5768.38    403.89 o 
  10  12   4     1646.06     2090.29    408.08 o 
  11  12   4     1189.16      755.98    397.92 o 
  12  12   4     6711.96     7038.68    489.80 o 
  13  12   4     1015.56     1468.65    440.92 o 
  14  12   4     2271.64     2067.50    540.90 o 
  15  12   4     1279.46     1924.88    545.56 o 
  16  12   4      615.03      969.80    562.00 o 
  17  12   4      290.98     -505.55    549.03 o 
   1  13   4     6792.01     6700.63    322.07 o 
   2  13   4    11245.88    11311.52    368.95 o 
   3  13   4      255.76      482.96    263.09 o 
   4  13   4    11342.18    12034.89    382.65 o 
   5  13   4     3163.12     4037.86    307.23 o 
   6  13   4       48.65        5.00    278.79 o 
   7  13   4     4199.44     4049.57    344.12 o 
   8  13   4    13628.31    12790.23    470.27 o 
   9  13   4      272.18       29.92    331.08 o 
  10  13   4     5457.85     5737.32    408.53 o 
  11  13   4     1972.55     2114.41    426.62 o 
  12  13   4      255.92     -426.11    426.11 o 
  13  13   4     2768.92     2547.55    514.09 o 
  14  13   4     3790.76     4140.50    600.18 o 
  15  13   4       44.32     -538.48    538.48 o 
  16  13   4     3743.98     3595.71    606.78 o 
   0  14   4     1643.54     2419.17    413.36 o 
   1  14   4       22.07     -230.12    274.56 o 
   2  14   4      243.64      239.89    286.09 o 
   3  14   4      473.03       53.66    291.77 o 
   4  14   4      735.54      716.84    299.39 o 
   5  14   4      206.03      240.00    300.24 o 
   6  14   4      929.73     1393.42    314.51 o 
   7  14   4      273.07     -312.61    312.61 o 
   8  14   4      619.76     1456.54    361.41 o 
   9  14   4       86.00      261.59    359.10 o 
  10  14   4       70.14      236.94    375.14 o 
  11  14   4      394.67     -216.48    397.70 o 
  12  14   4      565.90      538.82    472.25 o 
  13  14   4        1.93      346.31    493.51 o 
  14  14   4      731.08      896.15    569.52 o 
   1  15   4     1149.58      906.02    328.05 o 
   2  15   4     2790.43     3742.92    355.90 o 
   3  15   4       28.74      -22.19    321.29 o 
   4  15   4     3561.27     3339.19    362.91 o 
   5  15   4      518.71      933.88    341.90 o 
   6  15   4       66.65     -326.78    326.78 o 
   7  15   4     1292.27     1313.42    366.08 o 
   8  15   4     1491.42     1302.23    365.72 o 
   9  15   4        2.58      423.74    364.02 o 
  10  15   4     1179.50      636.45    421.98 o 
  11  15   4      680.73      305.92    629.34 o 
  12  15   4        5.90      146.08    506.62 o 
  13  15   4      473.23      514.70    540.62 o 
   0  16   4     5832.77     5493.27    575.67 o 
   1  16   4      589.22      732.20    347.66 o 
   2  16   4     1839.02     2286.62    380.83 o 
   3  16   4     2492.60     2092.94    377.80 o 
   4  16   4     1299.08     1028.14    362.43 o 
   5  16   4      333.38      279.99    361.51 o 
   6  16   4     6032.42     6463.55    436.67 o 
   7  16   4      344.00      236.70    380.82 o 
   8  16   4      937.47     1655.37    394.71 o 
   9  16   4     1768.93     1381.54    431.47 o 
  10  16   4      627.25     1040.88    457.39 o 
  11  16   4      335.81     1154.81    509.26 o 
   1  17   4      375.63      928.75    382.24 o 
   2  17   4      653.90      536.00    372.94 o 
   3  17   4       20.14      -10.08    378.55 o 
   5  17   4      171.06      184.13    390.92 o 
   6  17   4       71.57       77.31    386.39 o 
   7  17   4      270.42      189.73    416.16 o 
   8  17   4      179.11     -411.54    411.54 o 
   0  18   4      461.16      221.98    555.89 o 
   1  18   4      136.26     -151.33    395.74 o 
   2  18   4      119.18      -37.54    397.83 o 
   3  18   4      346.51      771.45    410.74 o 
   4  18   4      342.84       39.30    488.72 o 
   1   1   5    56507.73    61841.81    585.29 o 
   2   1   5    88255.97    95630.27    728.41 o 
   3   1   5      278.84      254.78     66.05 o 
   4   1   5    68594.86    72921.09    610.40 o 
   5   1   5    67993.64    74575.29    621.90 o 
   6   1   5     3694.18     3974.42    141.65 o 
   7   1   5    35560.25    36399.09    400.35 o 
   8   1   5    57921.65    61895.66    793.50 o 
   9   1   5      106.74      -25.16    125.51 o 
  10   1   5    36161.84    38301.54    642.71 o 
  11   1   5    19527.58    20564.80    349.82 o 
  12   1   5     4032.32     4281.88    233.03 o 
  13   1   5    16114.68    16496.04    363.65 o 
  14   1   5    10929.17    11788.69    408.81 o 
  15   1   5     2058.30     2157.09    289.83 o 
  16   1   5    15730.89    16544.63    481.76 o 
  17   1   5     7974.27     8171.32    457.43 o 
  18   1   5      446.56      206.03    371.42 o 
  19   1   5     8887.44     8880.31    531.45 o 
  20   1   5     4453.74     3518.06    500.83 o 
  21   1   5      774.32     1199.20    476.64 o 
  22   1   5     5048.12     5783.99    572.82 o 
   0   2   5   114415.59   116511.87   1233.37 o 
   1   2   5    37406.85    38120.67    301.61 o 
   2   2   5    40000.58    42954.09    338.42 o 
   3   2   5    91478.31    98059.78    735.87 o 
   4   2   5    26384.15    28265.54    275.72 o 
   5   2   5    20506.76    21198.14    239.87 o 
   6   2   5   100779.23   104658.98    864.90 o 
   7   2   5    17424.12    18069.65    341.56 o 
   8   2   5    22455.92    23170.95    391.66 o 
   9   2   5    39269.82    41378.55    578.85 o 
  10   2   5     5789.16     6016.67    211.90 o 
  11   2   5    18007.89    18343.66    330.31 o 
  12   2   5    28663.05    28849.02    531.48 o 
  13   2   5     5302.97     6020.13    283.83 o 
  14   2   5    12562.54    13008.85    448.74 o 
  15   2   5    16318.44    16979.15    515.77 o 
  16   2   5     7193.44     7816.24    392.63 o 
  17   2   5     3413.71     3229.37    385.16 o 
  18   2   5    14447.85    14010.70    553.43 o 
  19   2   5     1296.50     1627.97    448.99 o 
  20   2   5     5361.36     5783.20    556.35 o 
  21   2   5     5523.00     6232.36    713.95 o 
  22   2   5      176.94       15.63    495.28 o 
   1   3   5     2236.99     2445.88     83.15 o 
   2   3   5     7422.83     7873.19    117.99 o 
   3   3   5     1735.11     1852.22     96.59 o 
   4   3   5    30438.86    32214.77    293.01 o 
   5   3   5     4073.89     4144.86    120.61 o 
   6   3   5      351.52      360.42    106.61 o 
   7   3   5     3630.05     3959.59    149.13 o 
   8   3   5      491.10      366.29    120.82 o 
   9   3   5     1348.29     1427.72    139.26 o 
  10   3   5     3833.07     4545.67    292.48 o 
  11   3   5     3849.85     3664.59    193.62 o 
  12   3   5       92.44      -15.73    196.82 o 
  13   3   5      488.51      319.18    238.61 o 
  14   3   5       33.39     -231.56    231.56 o 
  15   3   5        5.03      165.98    279.85 o 
  16   3   5      836.07      731.67    377.47 o 
  17   3   5      246.37     -201.84    350.92 o 
  18   3   5       25.23     -202.93    376.61 o 
  19   3   5      447.10      -48.88    534.00 o 
  20   3   5      123.45     -483.62    483.62 o 
  21   3   5       25.52     -160.24    514.69 o 
  22   3   5      296.42     -392.67    533.23 o 
   0   4   5    61697.77    60519.82    678.90 o 
   1   4   5    22082.16    22945.11    228.54 o 
   2   4   5      382.12      553.62     80.85 o 
   3   4   5    27678.35    27708.47    269.47 o 
   4   4   5    17381.05    18133.97    215.00 o 
   5   4   5     8514.47     8803.12    155.83 o 
   6   4   5    40163.66    40278.27    408.74 o 
   7   4   5    10028.90    10489.66    202.72 o 
   8   4   5    22308.31    22447.46    314.60 o 
   9   4   5    33363.86    32926.17    403.07 o 
  10   4   5     6942.08     6710.97    218.19 o 
  11   4   5     2820.44     2569.21    188.29 o 
  12   4   5    23967.04    23287.13    440.49 o 
  13   4   5     1692.01     1580.63    252.72 o 
  14   4   5     3735.08     3769.82    298.19 o 
  15   4   5    12890.34    12032.04    415.87 o 
  16   4   5      440.56      707.63    337.37 o 
  17   4   5     1187.13      312.15    375.30 o 
  18   4   5     7901.60     6867.75    503.48 o 
  19   4   5      662.14     -184.79    427.16 o 
  20   4   5     1709.42     1542.34    517.66 o 
  21   4   5     2379.14     2777.13    559.07 o 
  22   4   5      303.52     -263.05    544.96 o 
   1   5   5    57016.25    56903.48    485.26 o 
   2   5   5    74231.98    73950.57    620.97 o 
   3   5   5     1025.37      848.79     95.14 o 
   4   5   5    72814.98    71066.68    604.74 o 
   5   5   5    62621.45    61948.64    551.22 o 
   6   5   5     1898.89     2035.87    134.77 o 
   7   5   5    69086.28    68948.54    654.07 o 
   8   5   5    63665.88    62394.78    616.14 o 
   9   5   5       22.37     -118.65    154.90 o 
  10   5   5    49050.86    47402.03    532.64 o 
  11   5   5    18392.73    17932.47    343.90 o 
  12   5   5     2105.33     1670.30    230.89 o 
  13   5   5    26668.26    26034.07    500.06 o 
  14   5   5    17192.35    16137.51    445.63 o 
  15   5   5      570.52      181.26    311.58 o 
  16   5   5    16062.58    15389.31    537.90 o 
  17   5   5     7897.22     7354.11    459.44 o 
  18   5   5      863.70     1120.24    427.87 o 
  19   5   5     5858.69     5209.96    520.13 o 
  20   5   5     3421.37     3516.58    549.91 o 
  21   5   5      167.09     -120.24    531.18 o 
   0   6   5     8257.33     8219.18    214.54 o 
   1   6   5     2278.80     2348.91    110.34 o 
   2   6   5      846.06      793.03    118.43 o 
   3   6   5    10000.05     9713.73    187.42 o 
   4   6   5     5289.99     5338.16    152.45 o 
   5   6   5      681.66      616.67    121.24 o 
   6   6   5     9637.86     9702.31    194.58 o 
   7   6   5       23.47      -77.92    140.06 o 
   8   6   5     1487.74     1435.63    166.33 o 
   9   6   5     7459.97     7722.97    225.65 o 
  10   6   5     2334.08     2144.83    184.17 o 
  11   6   5     1836.73     1785.23    234.42 o 
  12   6   5     8242.17     8010.87    296.07 o 
  13   6   5       35.72       96.62    256.88 o 
  14   6   5     1567.64     1481.19    313.48 o 
  15   6   5     1218.93     1277.89    340.45 o 
  16   6   5       14.23     -399.44    399.44 o 
  17   6   5     1128.66     1329.50    427.94 o 
  18   6   5     1909.75     2840.69    474.08 o 
  19   6   5       39.79      930.84    462.06 o 
  20   6   5     1150.23      833.18    522.47 o 
  21   6   5      735.78      789.54    544.21 o 
   1   7   5     9783.73    10068.60    189.99 o 
   2   7   5    29948.62    28548.07    326.66 o 
   3   7   5      141.16      100.17    118.37 o 
   4   7   5    23259.10    22943.19    300.46 o 
   5   7   5    20444.13    20836.19    297.92 o 
   6   7   5      975.43      893.84    144.68 o 
   7   7   5    15652.34    15698.02    264.94 o 
   8   7   5     5178.64     5368.23    207.52 o 
   9   7   5       86.87      215.30    221.03 o 
  10   7   5     9803.43     9606.84    296.93 o 
  11   7   5     7027.74     6778.88    287.85 o 
  12   7   5     2238.18     2354.27    296.00 o 
  13   7   5     3824.03     3917.84    343.01 o 
  14   7   5     2004.25     1526.93    351.86 o 
  15   7   5       75.59      -94.58    375.82 o 
  16   7   5     3841.17     3342.50    487.51 o 
  17   7   5     2813.66     3533.00    502.65 o 
  18   7   5        2.18      316.06    495.36 o 
  19   7   5      986.73      939.74    539.14 o 
  20   7   5     2110.90     2169.10    627.77 o 
   0   8   5    92039.87    89871.95   1070.13 o 
   1   8   5    11817.96    11728.78    245.98 o 
   2   8   5    15802.95    15150.38    238.14 o 
   3   8   5    50137.33    48148.59    496.21 o 
   4   8   5    19757.32    19588.57    294.66 o 
   5   8   5     9211.36     8985.99    210.98 o 
   6   8   5    46680.53    45361.63    487.49 o 
   7   8   5     4267.26     4555.64    199.85 o 
   8   8   5    15918.05    15415.61    324.37 o 
   9   8   5    18422.34    17869.39    372.40 o 
  10   8   5     1858.10     2041.14    259.09 o 
  11   8   5     6593.07     7147.98    328.94 o 
  12   8   5    23169.24    22156.49    536.55 o 
  13   8   5     1525.66     1054.10    342.85 o 
  14   8   5     2982.46     2776.57    411.04 o 
  15   8   5    11798.78    12376.45    616.76 o 
  16   8   5     1419.59      675.64    468.90 o 
  17   8   5     2561.46     2852.78    566.26 o 
  18   8   5     8636.60     8232.51    628.25 o 
  19   8   5      780.35      817.37    764.94 o 
  20   8   5     3399.04     2937.48    671.07 o 
   1   9   5     7756.77     7866.15    189.09 o 
   2   9   5     8062.14     7866.88    204.45 o 
   3   9   5      121.94      -90.45    138.73 o 
   4   9   5    11486.45    11948.93    259.39 o 
   5   9   5     4226.23     4121.73    184.75 o 
   6   9   5      763.26      542.09    179.57 o 
   7   9   5    10294.33    10139.37    259.40 o 
   8   9   5     4079.73     3621.58    245.33 o 
   9   9   5       32.85      -41.36    238.22 o 
  10   9   5     9654.42     9974.21    339.83 o 
  11   9   5     1479.14     1533.43    378.45 o 
  12   9   5       77.47        1.25    310.19 o 
  13   9   5     3278.59     4028.91    436.06 o 
  14   9   5     1989.14     1759.69    427.37 o 
  15   9   5      184.27      234.09    451.05 o 
  16   9   5     2937.91     2548.21    510.58 o 
  17   9   5      721.10      336.72    499.74 o 
  18   9   5      627.19       35.31    525.64 o 
  19   9   5     1695.58     1285.16    610.76 o 
   0  10   5     3435.64     3403.30    409.59 o 
   2  10   5      479.06      537.92    154.30 o 
   3  10   5     7824.42     8267.51    230.66 o 
   4  10   5     5186.55     5402.47    221.75 o 
   5  10   5     2883.55     2672.08    205.24 o 
   6  10   5     7105.53     7751.20    255.45 o 
   7  10   5     1037.34      977.30    210.15 o 
   8  10   5      779.36      922.85    229.41 o 
   9  10   5     1112.12     1072.67    274.05 o 
  10  10   5     3872.08     3486.80    324.10 o 
  11  10   5      716.54      590.10    307.68 o 
  12  10   5     1917.99     1552.15    345.60 o 
  13  10   5      409.63      375.63    357.33 o 
  14  10   5      857.84      990.37    423.78 o 
  15  10   5      795.06     1153.86    499.56 o 
  16  10   5      183.61     -391.86    497.11 o 
  17  10   5      150.41      968.32    524.87 o 
  18  10   5      786.51     1249.61    608.75 o 
   1  11   5    12760.84    12415.03    286.65 o 
   2  11   5    20592.62    19950.10    362.21 o 
   3  11   5        8.90      -11.35    194.81 o 
   4  11   5    12092.60    12112.91    315.24 o 
   5  11   5    14635.87    13426.97    334.87 o 
   6  11   5        9.93     -219.36    219.36 o 
   7  11   5    11027.41    10688.61    360.07 o 
   8  11   5    14311.21    14587.92    394.87 o 
   9  11   5       61.02     -132.93    282.24 o 
  10  11   5    15964.34    14691.88    499.61 o 
  11  11   5     7212.63     8266.51    441.00 o 
  12  11   5      114.04      292.58    356.19 o 
  13  11   5     7300.92     7147.71    457.42 o 
  14  11   5     6614.08     5499.09    546.76 o 
  15  11   5      144.31     -397.17    483.51 o 
  16  11   5     6214.47     5853.48    592.52 o 
  17  11   5     2205.92     1714.80    541.49 o 
  18  11   5      358.96      772.58    610.53 o 
   0  12   5     6413.43     7367.60    423.34 o 
   1  12   5      728.40      835.09    229.08 o 
   2  12   5     1698.26     1306.22    232.45 o 
   3  12   5     4707.60     4655.91    270.00 o 
   4  12   5      802.17      874.59    245.90 o 
   5  12   5     1524.20     1886.08    271.75 o 
   6  12   5     6426.20     7127.27    323.93 o 
   7  12   5      857.51      449.86    290.32 o 
   8  12   5     5309.40     5158.65    358.26 o 
   9  12   5     3897.49     3591.20    348.87 o 
  10  12   5      691.21      712.80    380.22 o 
  11  12   5     1744.20     2323.66    422.18 o 
  12  12   5     3751.76     4333.91    457.24 o 
  13  12   5      808.87      518.97    460.82 o 
  14  12   5     1939.41     1898.73    534.13 o 
  15  12   5     1716.66     1678.34    528.53 o 
  16  12   5       87.89     1066.56    567.20 o 
  17  12   5      751.98     1088.72    565.27 o 
   1  13   5       43.76     -248.34    248.34 o 
   2  13   5      360.72      444.55    257.04 o 
   3  13   5       69.42     -169.20    256.81 o 
   4  13   5      490.47      624.60    269.87 o 
   5  13   5      545.17      673.73    283.14 o 
   6  13   5       42.30      371.22    297.42 o 
   7  13   5      495.88      604.25    305.11 o 
   8  13   5     1982.64     2304.84    341.97 o 
   9  13   5      371.65      181.90    329.50 o 
  10  13   5      178.75     -357.37    357.37 o 
  11  13   5      600.55      569.35    399.69 o 
  12  13   5       18.00      617.21    463.25 o 
  13  13   5      408.53      683.35    483.97 o 
  14  13   5      643.31      856.12    499.78 o 
  15  13   5      128.56      532.85    560.17 o 
   0  14   5     8718.11     9384.84    528.97 o 
   1  14   5     1460.58      918.36    299.87 o 
   2  14   5     1702.05     1710.22    303.78 o 
   3  14   5     7139.94     7655.89    368.19 o 
   4  14   5     2097.86     2035.35    315.57 o 
   5  14   5     1167.34     1546.08    309.82 o 
   6  14   5     6812.17     7946.17    382.23 o 
   7  14   5      810.39      302.18    316.13 o 
   8  14   5     3202.94     4049.82    420.83 o 
   9  14   5     4665.63     4679.60    406.42 o 
  10  14   5      525.36      101.72    420.57 o 
  11  14   5     1144.01     1833.94    452.70 o 
  12  14   5     4539.69     3814.05    542.62 o 
  13  14   5      599.81      946.59    515.45 o 
  14  14   5     1147.00      663.32    529.53 o 
   1  15   5     2149.65     2478.53    335.19 o 
   2  15   5     3456.79     3562.96    342.35 o 
   3  15   5        5.21     -192.31    319.64 o 
   4  15   5     3751.67     2838.21    359.05 o 
   5  15   5     2322.31     2026.03    359.49 o 
   6  15   5      876.74      357.26    344.95 o 
   7  15   5     2481.39     2415.81    379.69 o 
   8  15   5     1887.84     1886.93    410.32 o 
   9  15   5      117.85      398.20    402.73 o 
  10  15   5     1509.16     1915.59    514.77 o 
  11  15   5      827.30      456.54    503.03 o 
  12  15   5      223.88      456.54    525.49 o 
   0  16   5      180.70      370.73    490.52 o 
   1  16   5        2.90     -331.81    331.81 o 
   2  16   5       42.32      429.41    356.77 o 
   3  16   5      119.60      226.98    352.84 o 
   4  16   5       36.40      351.28    359.31 o 
   5  16   5       24.82        9.00    367.18 o 
   6  16   5      100.91       76.58    362.06 o 
   7  16   5       23.23      -35.06    384.50 o 
   8  16   5        0.55       40.55    396.45 o 
   9  16   5       81.95      -99.67    441.37 o 
  10  16   5       11.09      514.34    484.91 o 
   1  17   5     1642.53     1108.18    394.60 o 
   2  17   5     2020.17     1711.43    399.33 o 
   3  17   5        7.26      342.15    374.71 o 
   4  17   5     2366.71     2121.49    414.35 o 
   5  17   5     1024.78     1009.51    411.50 o 
   6  17   5        2.92      326.98    443.39 o 
   7  17   5     1115.82     1204.05    458.63 o 
   8  17   5      439.96      696.31    469.04 o 
   0  18   5     1474.89      912.55    593.49 o 
   1  18   5      284.90      189.87    404.15 o 
   2  18   5      289.25       19.99    423.76 o 
   3  18   5      952.33      407.84    435.64 o 
   0   0   6   103633.04   105497.94   2306.92 o 
   1   0   6    52138.80    56706.56    838.50 o 
   2   0   6   115285.02   126525.46   1710.16 o 
   3   0   6   231211.20   246050.45   2406.57 o 
   4   0   6    20298.47    21046.93    287.32 o 
   5   0   6    54761.27    56421.90    703.19 o 
   6   0   6   113607.84   115794.03   1563.42 o 
   7   0   6    13285.13    13239.45    300.57 o 
   8   0   6    15025.32    14376.29    356.38 o 
   9   0   6    81047.48    78301.59   1168.84 o 
  10   0   6     4211.57     4702.70    280.68 o 
  11   0   6    25129.76    25859.10    589.13 o 
  12   0   6    17432.40    17045.74    495.50 o 
  13   0   6     3483.13     3872.07    367.92 o 
  14   0   6     9733.37     9854.75    506.69 o 
  15   0   6    24333.47    25305.61    701.68 o 
  16   0   6     3636.25     3722.41    464.74 o 
  17   0   6     7716.41     8068.32    673.18 o 
  18   0   6     8178.57     7827.08    689.65 o 
  20   0   6     3289.36     3917.03    678.41 o 
  21   0   6    10344.12    11661.36    888.78 o 
  22   0   6      360.08      916.98    709.56 o 
   1   1   6    29804.66    31479.46    310.04 o 
   2   1   6    17926.54    17970.68    190.52 o 
   3   1   6       98.27      135.41     57.16 o 
   5   1   6    24300.75    24337.72    261.12 o 
   6   1   6      224.43      315.23     90.30 o 
   7   1   6    16436.88    16030.01    233.53 o 
   8   1   6    10711.08    10228.76    203.34 o 
   9   1   6     2278.56     2504.37    160.28 o 
  10   1   6    12983.91    12622.75    251.74 o 
  11   1   6    14651.85    14328.26    343.07 o 
  12   1   6      313.75     -133.06    170.90 o 
  13   1   6     8556.18     8715.87    294.34 o 
  14   1   6     5107.07     5531.05    406.61 o 
  15   1   6       89.27      -57.45    261.83 o 
  16   1   6     7416.12     7315.31    380.58 o 
  17   1   6     5725.46     5993.56    409.06 o 
  18   1   6      223.88     -101.36    384.89 o 
  19   1   6     6184.41     6312.52    687.21 o 
  20   1   6     1305.23     2298.04    460.65 o 
  21   1   6       69.35      283.26    459.26 o 
  22   1   6     1737.45     1412.94    534.05 o 
   0   2   6    27042.16    28539.54    345.86 o 
   1   2   6    19963.06    20911.59    199.48 o 
   3   2   6    47700.46    51604.41    421.79 o 
   4   2   6    10619.29    11240.09    164.52 o 
   6   2   6    21286.03    21880.07    261.06 o 
   7   2   6      106.83       62.47    112.18 o 
   8   2   6     2737.10     2621.24    150.78 o 
   9   2   6    16273.87    16474.99    292.38 o 
  10   2   6     1044.11      946.68    155.69 o 
  11   2   6     1989.08     1954.39    172.17 o 
  12   2   6     2544.19     2269.20    190.42 o 
  13   2   6      352.41      252.60    228.09 o 
  14   2   6      171.08      200.77    239.76 o 
  15   2   6     2632.13     3367.53    414.24 o 
  16   2   6       27.34     -166.40    302.83 o 
  17   2   6     1692.26      777.13    346.03 o 
  18   2   6     1761.68     1308.60    408.61 o 
  19   2   6     1015.26      546.81    458.53 o 
  20   2   6      471.96      462.03    477.79 o 
  21   2   6     1259.30      904.31    481.76 o 
  22   2   6       68.81     -435.99    477.44 o 
   1   3   6    53599.03    53761.20    424.51 o 
   2   3   6    50832.74    50279.50    393.72 o 
   3   3   6        2.29        8.98     71.48 o 
   4   3   6    38978.88    37762.03    335.84 o 
   5   3   6    56420.73    56571.63    492.76 o 
   6   3   6      136.55      266.44    107.69 o 
   7   3   6   109981.07   111597.16    915.00 o 
   8   3   6    46617.68    46995.30    472.26 o 
   9   3   6      621.64      429.79    145.80 o 
  10   3   6    39362.09    38176.76    460.61 o 
  11   3   6    34837.57    33441.09    462.66 o 
  12   3   6     3578.42     3625.23    257.92 o 
  13   3   6    32038.86    31817.46    540.07 o 
  14   3   6    23101.56    22357.15    511.27 o 
  15   3   6      565.49      258.63    288.71 o 
  16   3   6    15027.46    15216.43    469.13 o 
  17   3   6    14020.92    14154.09    726.54 o 
  18   3   6     1177.09      880.26    436.11 o 
  19   3   6    12584.64    13756.78    954.36 o 
  20   3   6     2542.34     2259.63    511.96 o 
  21   3   6      315.80     -212.95    517.33 o 
  22   3   6     4869.11     5151.41    620.71 o 
   1   4   6     9812.45     9708.17    163.69 o 
   2   4   6     9609.73     9842.75    149.03 o 
   3   4   6    43330.16    43789.99    393.14 o 
   4   4   6     6871.84     7608.43    140.40 o 
   5   4   6     9435.48     9379.70    161.53 o 
   6   4   6    46497.42    47687.09    446.40 o 
   7   4   6    11862.86    11910.71    215.42 o 
   8   4   6    10846.56    11043.46    215.33 o 
   9   4   6    37901.78    37799.44    438.21 o 
  10   4   6     1626.01     1859.43    166.82 o 
  11   4   6    22460.82    21170.71    355.31 o 
  12   4   6    10693.53    11102.15    312.29 o 
  13   4   6     1467.45     1752.08    259.08 o 
  14   4   6     8242.16     7558.90    334.49 o 
  15   4   6    12045.32    11551.73    423.30 o 
  16   4   6     1153.50      931.54    340.63 o 
  17   4   6     3903.55     4546.97    437.87 o 
  18   4   6     7008.90     6737.52    645.13 o 
  19   4   6      341.29     -113.50    461.74 o 
  20   4   6     1701.62     2176.32    527.33 o 
  21   4   6     3183.57     3680.46    566.15 o 
  22   4   6      116.38     -103.31   1284.03 o 
   1   5   6      403.88      275.61     94.43 o 
   2   5   6      194.35      223.59     90.81 o 
   3   5   6     1236.12     1375.84     99.45 o 
   4   5   6      539.02      505.90    110.54 o 
   5   5   6      215.58      136.42    113.81 o 
   6   5   6       41.57     -122.09    122.09 o 
   7   5   6     7760.69     7985.12    188.63 o 
   8   5   6     1851.80     1941.47    160.28 o 
   9   5   6      865.30      694.10    147.35 o 
  10   5   6     1919.81     1374.68    183.07 o 
  11   5   6     2479.06     2681.21    231.70 o 
  12   5   6        1.81       30.02    255.93 o 
  13   5   6     2044.84     2080.87    266.63 o 
  14   5   6      519.03      219.18    313.83 o 
  15   5   6       45.74     -308.67    308.67 o 
  16   5   6      518.90      193.04    334.34 o 
  17   5   6     1296.35     1395.75    415.23 o 
  18   5   6      188.69      -86.25    421.05 o 
  19   5   6      396.83      795.32    484.90 o 
  20   5   6      437.15     -157.03    490.10 o 
  21   5   6       69.64     -504.22    529.14 o 
   0   6   6    34345.96    33393.30    496.67 o 
   1   6   6    32166.38    32212.49    335.79 o 
   2   6   6    12417.54    12411.93    196.29 o 
   3   6   6    38957.92    37898.80    372.14 o 
   4   6   6     6032.52     5916.44    152.77 o 
   5   6   6    16272.61    15424.66    247.31 o 
   6   6   6    31705.98    31575.78    378.58 o 
   7   6   6     8084.75     7814.08    201.49 o 
   8   6   6    11004.48    11094.78    244.96 o 
   9   6   6    64973.32    63063.41    662.61 o 
  10   6   6     2844.79     2387.24    218.88 o 
  11   6   6    10796.21    10408.42    306.86 o 
  12   6   6    25949.14    23385.68    466.47 o 
  13   6   6     3856.45     3406.06    302.83 o 
  14   6   6     3985.12     3952.94    344.27 o 
  15   6   6    19542.84    18942.60    542.74 o 
  16   6   6     1161.70     1436.14    402.64 o 
  17   6   6     5556.42     5619.18    474.93 o 
  18   6   6     9147.13     9182.99    546.41 o 
  19   6   6      805.80     1148.93    758.29 o 
  20   6   6     2254.76     2987.81    548.13 o 
  21   6   6     5673.43     5368.39    611.61 o 
   1   7   6    35009.61    34481.98    364.97 o 
   2   7   6    43633.29    43823.55    432.09 o 
   3   7   6      157.78        6.04    116.00 o 
   4   7   6    43698.00    42721.48    428.90 o 
   5   7   6    43542.86    43651.84    463.07 o 
   6   7   6      917.80      864.52    156.69 o 
   7   7   6    21707.12    21107.70    328.29 o 
   8   7   6    14363.34    14572.37    288.59 o 
   9   7   6       66.15     -189.19    189.19 o 
  10   7   6    16998.32    16514.54    355.75 o 
  11   7   6     7919.82     8132.81    312.84 o 
  12   7   6      709.22      569.41    261.21 o 
  13   7   6    12505.05    11974.28    433.30 o 
  14   7   6     4958.71     4503.79    398.56 o 
  15   7   6      244.12      636.82    375.04 o 
  16   7   6     6743.04     6484.09    529.02 o 
  17   7   6     4442.38     4278.19    519.69 o 
  18   7   6      221.03     -526.24    526.24 o 
  19   7   6     4943.19     5549.44    782.59 o 
  20   7   6     1621.21     1549.77    589.21 o 
   0   8   6      727.28     1205.78    181.45 o 
   1   8   6        1.29     -131.73    131.73 o 
   2   8   6      386.09      455.61    129.33 o 
   3   8   6       10.22      237.99    120.46 o 
   4   8   6        3.53      -87.27    136.07 o 
   5   8   6        2.52      -16.41    141.21 o 
   6   8   6      215.05      462.55    140.22 o 
   7   8   6      145.44      229.96    171.17 o 
   8   8   6      576.12      931.02    206.95 o 
   9   8   6       25.45      202.65    204.59 o 
  10   8   6        8.62     -166.88    211.16 o 
  11   8   6       65.60        7.14    253.45 o 
  12   8   6      337.75      567.32    291.35 o 
  13   8   6      288.91       -2.36    343.57 o 
  14   8   6       12.57      184.00    368.53 o 
  15   8   6      120.12      464.55    429.16 o 
  16   8   6      104.60     -428.87    428.87 o 
  17   8   6        1.25     -142.30    485.98 o 
  18   8   6       54.06       88.79    550.17 o 
  19   8   6      108.95      613.46    574.31 o 
  20   8   6        1.04      408.13    607.72 o 
   1   9   6    25436.14    25158.47    350.12 o 
   2   9   6    25456.82    25097.03    342.98 o 
   3   9   6      749.51      460.72    155.01 o 
   4   9   6    23187.38    22564.67    326.23 o 
   5   9   6    22953.49    22398.84    343.64 o 
   6   9   6      103.68     -181.70    181.70 o 
   7   9   6    22060.36    21797.50    370.02 o 
   8   9   6     7240.85     7226.75    278.99 o 
   9   9   6       93.02     -232.79    232.79 o 
  10   9   6    15410.90    15484.05    395.01 o 
  11   9   6    10664.85    10683.02    440.07 o 
  12   9   6       72.23      279.47    326.55 o 
  13   9   6     5959.29     6510.81    396.88 o 
  14   9   6     4107.34     3622.20    478.53 o 
  15   9   6      176.82      -45.88    430.69 o 
  16   9   6     4029.22     4619.70    535.84 o 
  17   9   6     3036.89     2075.54    579.28 o 
  18   9   6        5.92     -173.32    589.85 o 
  19   9   6     3841.55     3650.12    651.31 o 
   0  10   6    23460.20    22781.35    512.91 o 
   1  10   6     6032.42     6184.81    223.04 o 
   2  10   6     4604.00     4732.35    188.60 o 
   3  10   6    36370.79    35164.61    455.05 o 
   4  10   6     2929.47     3357.74    205.37 o 
   5  10   6    10711.73    10843.43    256.29 o 
   6  10   6    22729.45    22322.78    390.57 o 
   7  10   6     2242.30     2302.88    215.15 o 
   8  10   6     4770.94     4223.41    272.21 o 
   9  10   6    11112.87    11151.28    381.19 o 
  10  10   6     2076.23     2133.12    305.79 o 
  11  10   6     6026.26     6630.79    365.01 o 
  12  10   6     6174.48     6136.12    393.13 o 
  13  10   6     1465.53      327.78    364.70 o 
  14  10   6     2715.11     1708.56    429.26 o 
  15  10   6     7160.56     7594.98    522.69 o 
  16  10   6      590.73      223.17    468.75 o 
  17  10   6     1601.91      817.27    544.40 o 
  18  10   6     3545.09     2729.22    665.61 o 
   1  11   6      570.21      765.38    209.59 o 
   2  11   6      975.93      816.83    200.51 o 
   3  11   6      328.03      130.31    194.81 o 
   4  11   6      761.41      688.57    216.33 o 
   5  11   6       14.36      326.92    211.14 o 
   6  11   6        5.41     -219.36    221.41 o 
   7  11   6      855.00      851.60    250.02 o 
   8  11   6      124.58      168.36    249.18 o 
   9  11   6      157.58      431.62    308.49 o 
  10  11   6     1414.84     1220.98    329.62 o 
  11  11   6       33.22      -45.54    341.76 o 
  12  11   6        5.62     -128.09    372.85 o 
  13  11   6       97.99      129.05    408.57 o 
  14  11   6       19.55      724.02    452.62 o 
  15  11   6      103.40     -231.27    472.25 o 
  16  11   6      161.72     -187.85    488.42 o 
  17  11   6       52.59     -530.61    779.26 o 
   0  12   6     8359.47     8247.46    442.77 o 
   1  12   6     1721.92     1100.87    227.49 o 
   2  12   6     2728.75     2447.35    241.86 o 
   3  12   6    10941.93    10925.40    334.38 o 
   4  12   6     1650.17     1746.62    250.61 o 
   5  12   6     3384.60     3430.73    280.57 o 
   6  12   6     7272.24     7055.46    326.56 o 
   7  12   6     1042.97     1191.84    291.48 o 
   8  12   6     1720.39     2126.94    324.91 o 
   9  12   6     6511.65     7447.96    412.36 o 
  10  12   6      810.14      696.96    344.49 o 
  11  12   6     1531.18     1463.92    433.75 o 
  12  12   6     3074.74     3574.94    473.69 o 
  13  12   6     1129.51      879.66    471.01 o 
  14  12   6     1200.49     1263.86    550.10 o 
  15  12   6     2681.10     2001.11    546.44 o 
  16  12   6      779.80     -614.78    614.78 o 
   1  13   6     5704.69     5985.31    318.82 o 
   2  13   6     6631.03     6409.15    320.13 o 
   3  13   6       10.95       41.98    268.40 o 
   4  13   6     5554.46     5080.22    325.24 o 
   5  13   6    10592.74     9455.70    368.03 o 
   6  13   6        5.64       16.30    288.39 o 
   7  13   6     6424.38     6185.42    378.37 o 
   8  13   6     8106.80     8411.48    412.02 o 
   9  13   6      275.65       25.16    347.56 o 
  10  13   6     4069.68     4497.67    493.97 o 
  11  13   6     4277.20     4278.86    449.50 o 
  12  13   6      273.80     -320.15    449.76 o 
  13  13   6     5054.72     4960.65    551.98 o 
  14  13   6     1861.47     1333.84    525.37 o 
  15  13   6       82.79      159.10    558.79 o 
   0  14   6      273.36       43.17    388.36 o 
   1  14   6      199.05       77.08    280.96 o 
   2  14   6      120.67      146.43    288.61 o 
   3  14   6      875.24      650.55    292.78 o 
   4  14   6      458.15       94.04    289.55 o 
   5  14   6      130.93      332.36    292.67 o 
   6  14   6       97.44       -1.77    303.54 o 
   7  14   6      412.43      705.15    339.38 o 
   8  14   6      244.63       11.44    364.88 o 
   9  14   6      553.35      872.64    402.59 o 
  10  14   6      299.10      119.78    480.01 o 
  11  14   6      256.88      852.69    520.46 o 
  12  14   6      309.83     -465.16    680.39 o 
  13  14   6        8.81      -60.68    504.80 o 
  14  14   6      401.99      477.93    512.81 o 
   1  15   6     1667.26     2059.38    345.55 o 
   2  15   6     1079.44      840.86    315.57 o 
   3  15   6       10.94      404.72    318.45 o 
   4  15   6     1613.26     2007.23    348.79 o 
   5  15   6     1515.93     1364.22    346.70 o 
   6  15   6      295.86      700.72    358.14 o 
   7  15   6     1823.91     1967.59    388.22 o 
   8  15   6      920.65      610.52    387.67 o 
   9  15   6       12.17      124.94    479.66 o 
  10  15   6      827.76      541.98    495.22 o 
  11  15   6      890.24     1047.96    517.90 o 
  12  15   6        1.26      614.56    516.29 o 
   0  16   6     3041.50     2129.26    532.59 o 
   1  16   6     1240.15      961.29    362.01 o 
   2  16   6      924.96      525.86    359.63 o 
   3  16   6     4893.94     5189.94    409.45 o 
   4  16   6      471.54     -181.85    375.50 o 
   5  16   6      853.28     1010.50    399.81 o 
   6  16   6     3993.55     4577.48    428.81 o 
   7  16   6      934.22      689.13    453.50 o 
   8  16   6      426.60     1274.37    447.51 o 
   9  16   6     2607.60     3597.77    529.00 o 
  10  16   6      347.55     -211.00    476.86 o 
   1  17   6      505.63      346.84    395.32 o 
   2  17   6      580.50      579.10    399.53 o 
   3  17   6        3.24     -383.22    383.22 o 
   4  17   6      430.21      680.58    400.47 o 
   5  17   6      431.20      312.23    405.95 o 
   6  17   6      125.11      702.19    451.10 o 
   7  17   6      592.02      826.15    457.76 o 
   0  18   6      304.18     1214.62    620.40 o 
   1  18   6      151.50      485.57    429.69 o 
   2  18   6       37.44       95.18    423.54 o 
   1   1   7   135151.14   141531.02   1283.93 o 
   2   1   7     5399.97     5378.80    146.59 o 
   4   1   7    38391.91    39726.58    349.07 o 
   5   1   7   151521.31   162399.45   1265.22 o 
   6   1   7      915.21      853.80    103.03 o 
   7   1   7    56148.76    57137.39    571.63 o 
   8   1   7     2388.11     2086.46    136.69 o 
   9   1   7       75.66      -90.98    143.63 o 
  10   1   7    20505.47    20106.39    335.49 o 
  11   1   7    30228.43    27902.06    406.36 o 
  12   1   7      676.55      720.72    191.13 o 
  13   1   7    25861.93    25494.62    561.76 o 
  14   1   7     9471.94     9403.01    328.95 o 
  15   1   7       23.68     -254.44    254.44 o 
  16   1   7     9881.16     9558.96    403.44 o 
  17   1   7    10831.51    11613.26    497.16 o 
  18   1   7      337.84      347.39    388.45 o 
  19   1   7    11322.91    12267.90   1002.24 o 
  20   1   7     2206.34     2795.15    521.60 o 
  21   1   7      623.65     1015.93    477.14 o 
  22   1   7     2875.15     2144.55    511.52 o 
   0   2   7    40707.34    43439.97    535.58 o 
   1   2   7     9990.35    10488.33    142.89 o 
   2   2   7    28653.48    27894.76    257.67 o 
   3   2   7   186606.30   193637.81   1368.89 o 
   4   2   7    12439.87    12293.80    176.37 o 
   5   2   7    52043.02    55265.83    489.64 o 
   6   2   7    52359.11    52284.48    491.19 o 
   7   2   7    37920.39    39930.42    403.56 o 
   8   2   7    15201.25    15315.18    249.36 o 
   9   2   7    74995.63    73795.21    763.77 o 
  10   2   7     2197.87     2063.85    180.45 o 
  11   2   7    25056.26    24479.92    401.21 o 
  12   2   7    15552.96    15692.42    336.30 o 
  13   2   7     5052.19     4712.96    257.87 o 
  14   2   7     8903.83     9472.89    334.49 o 
  15   2   7    34079.77    35425.61    674.02 o 
  16   2   7      765.89      802.10    312.93 o 
  17   2   7     8254.06     8884.06    493.03 o 
  18   2   7     5145.53     5687.82    484.98 o 
  19   2   7     1346.83      570.97    456.42 o 
  20   2   7     2113.97     2100.97    472.70 o 
  21   2   7     8935.88     9114.72    582.90 o 
  22   2   7      316.30      582.87    484.79 o 
   1   3   7     2709.95     2837.06     82.92 o 
   2   3   7     7254.30     7518.13    127.28 o 
   4   3   7     5008.04     5197.50    117.08 o 
   5   3   7       69.44        6.99     91.50 o 
   6   3   7      615.24      659.48     89.27 o 
   7   3   7     5106.78     5206.18    150.23 o 
   8   3   7     3668.20     3663.40    154.99 o 
   9   3   7     5373.79     5681.04    192.61 o 
  10   3   7       83.27      289.88    164.40 o 
  11   3   7      326.47      190.63    183.83 o 
  12   3   7      113.65       68.40    203.61 o 
  13   3   7     2043.36     2043.06    234.73 o 
  14   3   7      547.72      273.89    240.65 o 
  15   3   7       46.11     -227.68    274.21 o 
  16   3   7      188.55      186.67    320.82 o 
  17   3   7      100.13      234.59    386.05 o 
  18   3   7       22.71       -2.70    422.05 o 
  19   3   7      407.77     -410.17    450.04 o 
  20   3   7        7.34     -585.01    585.01 o 
  21   3   7       14.98     -506.29    506.29 o 
  22   3   7      111.52      401.71    543.66 o 
   0   4   7    22092.20    21352.41    342.68 o 
   1   4   7    22595.93    22880.20    236.66 o 
   2   4   7    17363.39    18944.46    212.38 o 
   3   4   7    90552.18    93269.33    782.49 o 
   4   4   7     1690.23     1823.40    112.93 o 
   5   4   7    21399.23    20679.92    261.51 o 
   6   4   7    23147.36    22536.61    281.52 o 
   7   4   7     6555.80     6148.18    163.12 o 
   8   4   7     3139.24     3277.91    161.03 o 
   9   4   7    59658.68    58494.53    608.23 o 
  10   4   7      592.68      319.21    169.02 o 
  11   4   7    11735.74    11567.51    294.86 o 
  12   4   7    12214.85    11266.33    307.07 o 
  13   4   7     4123.03     4077.41    273.39 o 
  14   4   7     1436.97     1564.56    262.82 o 
  15   4   7    12984.48    13160.34    436.13 o 
  16   4   7      207.92       -0.54    332.80 o 
  17   4   7     4491.54     4445.04    470.68 o 
  18   4   7     3697.51     3597.60    480.21 o 
  19   4   7     1633.55     1253.00    477.03 o 
  20   4   7     1240.92     1058.62    496.10 o 
  21   4   7     4265.72     3013.08    553.33 o 
   1   5   7    60060.85    58304.64    486.55 o 
   2   5   7    55225.41    56603.27    479.00 o 
   3   5   7      388.11      335.75     98.14 o 
   5   5   7    64239.98    63281.59    570.54 o 
   6   5   7        9.49      156.66    121.17 o 
   7   5   7    80931.97    79182.26    709.85 o 
   8   5   7    26206.79    25369.10    347.33 o 
   9   5   7     2435.05     2400.76    181.39 o 
  10   5   7    15657.60    15365.38    314.47 o 
  11   5   7    21809.14    21574.76    527.95 o 
  12   5   7      184.84      -79.11    224.54 o 
  13   5   7    34248.47    31957.61    547.73 o 
  14   5   7    11218.12    11218.11    425.30 o 
  15   5   7      150.75     -309.22    322.58 o 
  16   5   7     7723.33     7100.08    440.29 o 
  17   5   7    10898.45    11009.58    563.72 o 
  18   5   7      647.43      204.52    436.03 o 
  19   5   7     9662.63     9203.92    602.37 o 
  20   5   7     1556.53     1015.28    505.87 o 
  21   5   7      459.71      643.49    508.96 o 
   0   6   7     4324.66     4222.37    185.18 o 
   1   6   7     5034.41     4902.13    132.71 o 
   2   6   7     1009.64      812.29    111.27 o 
   3   6   7     6460.55     6728.70    160.34 o 
   4   6   7     1166.19     1261.71    128.92 o 
   5   6   7     1128.03     1210.76    143.61 o 
   6   6   7     9499.42     9404.22    204.64 o 
   7   6   7     2888.70     2916.28    169.83 o 
   8   6   7     1679.30     1605.75    168.77 o 
   9   6   7     7266.80     7323.83    228.03 o 
  10   6   7     1027.28      634.91    203.37 o 
  11   6   7     1996.60     2136.27    230.66 o 
  12   6   7     3365.73     2944.22    266.96 o 
  13   6   7      196.90      136.09    273.50 o 
  14   6   7     1514.20     1153.51    345.90 o 
  15   6   7     2650.38     1876.61    410.11 o 
  16   6   7       21.58      362.05    395.71 o 
  17   6   7     2369.94     2484.92    516.77 o 
  18   6   7      648.50      777.44    520.84 o 
  19   6   7        4.62     -526.86    526.86 o 
  20   6   7      388.14     -323.31    549.39 o 
  21   6   7      652.12      703.11    593.20 o 
   1   7   7    28127.95    27046.85    310.83 o 
   2   7   7     5494.94     5348.04    194.37 o 
   3   7   7      510.13      281.11    130.37 o 
   4   7   7     7908.65     7651.10    187.85 o 
   5   7   7    13009.02    13160.47    237.40 o 
   6   7   7      618.54      622.48    138.22 o 
   7   7   7    21751.76    21720.86    394.92 o 
   8   7   7     5440.09     5769.17    212.76 o 
   9   7   7      133.88     -187.83    187.83 o 
  10   7   7     7993.07     7288.27    256.80 o 
  11   7   7     7749.41     8189.69    279.73 o 
  12   7   7        5.91     -254.19    254.19 o 
  13   7   7     7447.10     7292.16    396.20 o 
  14   7   7     1386.42     1281.39    383.76 o 
  15   7   7       38.39     -328.28    420.92 o 
  16   7   7     1164.69     1073.73    442.68 o 
  17   7   7     3133.49     3776.40    549.56 o 
  18   7   7       83.99      437.44    533.87 o 
  19   7   7     2695.25     1770.40    575.81 o 
  20   7   7      672.40     1344.74    601.63 o 
   0   8   7    50890.77    49366.31    651.11 o 
   1   8   7    28268.49    27342.26    337.05 o 
   2   8   7     5735.97     5491.43    175.82 o 
   3   8   7    56194.87    54792.04    544.26 o 
   4   8   7     4481.15     4495.09    178.53 o 
   5   8   7    16065.98    16543.36    293.52 o 
   6   8   7    20739.45    20641.10    345.43 o 
   7   8   7    12077.04    12413.50    285.62 o 
   8   8   7     8348.97     7983.53    256.09 o 
   9   8   7    43458.10    42029.04    556.61 o 
  10   8   7     2070.50     2364.83    229.67 o 
  11   8   7     9427.70     9331.13    324.90 o 
  12   8   7    11249.93    11048.16    418.39 o 
  13   8   7     2235.93     1922.51    362.96 o 
  14   8   7     3411.28     3006.57    419.85 o 
  15   8   7    15294.84    14582.63    626.29 o 
  16   8   7      425.00      988.03    498.71 o 
  17   8   7     5378.83     5223.61    594.93 o 
  18   8   7     4549.37     3930.96    674.88 o 
  19   8   7      440.98      599.52    590.55 o 
  20   8   7     1523.07      987.05    614.56 o 
   1   9   7     9056.99     9038.74    211.56 o 
   2   9   7     4453.67     4520.62    185.73 o 
   3   9   7       75.67     -152.99    152.99 o 
   4   9   7     4183.54     4396.69    199.01 o 
   5   9   7     3458.65     3648.44    213.72 o 
   6   9   7      208.85        1.56    171.32 o 
   7   9   7     6395.11     6681.77    230.62 o 
   8   9   7     1717.01     1910.25    231.90 o 
   9   9   7      402.76      656.66    234.49 o 
  10   9   7     4663.40     5056.26    298.13 o 
  11   9   7     5527.08     5596.57    346.73 o 
  12   9   7       82.42     -313.76    313.76 o 
  13   9   7     3489.02     4076.67    379.10 o 
  14   9   7      576.32      389.43    390.66 o 
  15   9   7      407.41      491.96    410.04 o 
  16   9   7     1235.33      666.44    475.10 o 
  17   9   7     1781.92      882.52    527.90 o 
  18   9   7      196.25     -397.77    886.33 o 
  19   9   7     1672.24      791.84    645.30 o 
   0  10   7     2389.36     2580.80    270.34 o 
   1  10   7      952.70      928.67    163.09 o 
   2  10   7     1552.63     1661.93    167.62 o 
   3  10   7     8073.40     8371.42    235.86 o 
   4  10   7      249.24      293.30    163.28 o 
   5  10   7       67.83      268.62    179.92 o 
   6  10   7     1434.90     1824.01    216.47 o 
   7  10   7     5516.96     5512.79    259.98 o 
   8  10   7      654.05      697.82    225.28 o 
   9  10   7     5211.71     5927.10    333.73 o 
  10  10   7     1467.11     1503.34    300.64 o 
  11  10   7      844.76      968.34    308.53 o 
  12  10   7      753.92      929.34    345.25 o 
  13  10   7     1079.61     1326.94    399.55 o 
  14  10   7      185.28     -281.79    393.30 o 
  15  10   7     2212.16     2804.86    488.60 o 
  16  10   7      235.99       -1.61    505.71 o 
  17  10   7      444.15      843.67    547.06 o 
  18  10   7      521.86      130.62    612.10 o 
   1  11   7    17795.68    17556.31    324.73 o 
   2  11   7    11654.78    11400.94    283.99 o 
   3  11   7       86.06     -123.50    192.93 o 
   4  11   7     4530.88     4689.26    264.15 o 
   5  11   7    17064.71    16819.48    359.90 o 
   6  11   7        2.78     -207.81    207.81 o 
   7  11   7    16053.77    16040.33    447.55 o 
   8  11   7     6105.30     6564.74    377.97 o 
   9  11   7      821.69      498.80    288.05 o 
  10  11   7     6709.17     6862.08    501.59 o 
  11  11   7    11844.89    12131.22    516.35 o 
  12  11   7       65.64     -377.59    377.59 o 
  13  11   7     7265.20     7619.01    495.12 o 
  14  11   7     2626.97     2572.65    453.46 o 
  15  11   7       65.41       32.42    465.22 o 
  16  11   7     3091.53     2845.04    569.82 o 
  17  11   7     3790.35     4664.45    612.86 o 
   0  12   7     5981.75     5955.44    411.64 o 
   1  12   7     1969.87     1974.74    241.29 o 
   2  12   7     2268.76     1671.87    238.14 o 
   3  12   7     8375.54     8395.87    300.84 o 
   4  12   7      367.94      -16.64    246.96 o 
   5  12   7     4633.33     4430.14    296.67 o 
   6  12   7     2935.61     3422.60    287.79 o 
   7  12   7      308.83      272.09    281.44 o 
   8  12   7     2655.30     1895.86    330.11 o 
   9  12   7     5795.02     5567.72    420.42 o 
  10  12   7      694.70      339.71    365.00 o 
  11  12   7     3113.22     3647.70    468.56 o 
  12  12   7     1502.20      903.97    447.09 o 
  13  12   7      190.36      423.03    454.26 o 
  14  12   7      584.92      -72.77    463.24 o 
  15  12   7     2341.39     2081.84    612.10 o 
  16  12   7       10.63     -568.59    568.59 o 
   1  13   7     1045.10      662.00    272.05 o 
   2  13   7      186.95      100.50    263.92 o 
   3  13   7      171.67       66.48    266.09 o 
   4  13   7      117.40      -22.74    266.03 o 
   5  13   7     1176.07     1513.02    286.74 o 
   6  13   7        3.25       75.92    288.83 o 
   7  13   7      525.94      766.38    318.41 o 
   8  13   7     1039.73     1525.77    434.86 o 
   9  13   7        2.85     -355.42    355.42 o 
  10  13   7      110.18     -151.99    430.33 o 
  11  13   7      451.03     -155.86    442.46 o 
  12  13   7       60.32      329.78    471.13 o 
  13  13   7      317.12      337.25    475.57 o 
  14  13   7      249.17       90.41    500.41 o 
  15  13   7       58.70      143.11    590.89 o 
   0  14   7     6099.36     6067.74    467.46 o 
   1  14   7     2267.31     2125.51    349.69 o 
   2  14   7     1433.28     1254.03    304.84 o 
   3  14   7     8759.17     9016.39    381.17 o 
   4  14   7      971.18      958.90    340.63 o 
   5  14   7     2766.28     3041.07    327.39 o 
   6  14   7     2811.81     3600.44    357.79 o 
   7  14   7     1069.54     1555.44    362.51 o 
   8  14   7     1356.56     1555.23    384.69 o 
   9  14   7     6924.47     8018.75    565.88 o 
  10  14   7      309.14       79.61    539.32 o 
  11  14   7     1681.41      996.24    501.66 o 
  12  14   7     1926.49     1812.29    504.69 o 
  13  14   7      794.55     1769.44    522.25 o 
  14  14   7      516.35      410.02    549.34 o 
   1  15   7     3891.90     4286.74    341.09 o 
   2  15   7     1357.23     1056.60    323.48 o 
   3  15   7       15.59      125.63    315.01 o 
   4  15   7     1136.84     1144.01    343.86 o 
   5  15   7     2746.37     2694.50    435.72 o 
   6  15   7      238.92      451.90    362.06 o 
   7  15   7     2538.56     2357.70    424.38 o 
   8  15   7     1496.80     1661.50    433.14 o 
   9  15   7      163.83      -15.24    488.94 o 
  10  15   7     1034.96     1419.72    516.08 o 
  11  15   7     1122.18     1283.87    515.66 o 
  12  15   7      151.27      693.42    532.15 o 
   0  16   7       64.43      174.43    491.27 o 
   1  16   7      136.63     -341.67    351.00 o 
   2  16   7        0.55     -292.45    353.94 o 
   3  16   7        4.70       99.07    365.61 o 
   4  16   7       39.10     -364.86    364.86 o 
   5  16   7        7.80      304.17    377.73 o 
   6  16   7       77.80       61.28    414.14 o 
   7  16   7       79.30     -218.20    422.67 o 
   8  16   7        9.99     -428.80    428.80 o 
   9  16   7       11.54      -90.18    468.55 o 
  10  16   7       10.28      112.69    484.34 o 
   1  17   7     2189.03     2935.35    442.81 o 
   2  17   7     1143.70     1419.22    542.81 o 
   3  17   7       23.57      296.09    404.58 o 
   4  17   7      995.77      866.95    439.74 o 
   5  17   7     1689.54     1748.00    461.49 o 
   6  17   7        0.78      430.14    446.37 o 
   7  17   7     2026.63     2734.63    547.03 o 
   0  18   7      908.25     4192.20   1945.38 o 
   0   0   8   134718.88   145736.02   3141.65 o 
   1   0   8    17013.90    17281.11    345.77 o 
   2   0   8     9335.18     8909.29    223.55 o 
   3   0   8   217285.34   225472.64   2680.27 o 
   4   0   8     6583.21     6520.90    191.71 o 
   5   0   8    63564.33    64537.37    740.48 o 
   6   0   8    15718.32    15129.14    290.44 o 
   7   0   8    49753.10    50564.18    666.07 o 
   8   0   8    12752.64    12265.77    308.77 o 
   9   0   8    82993.34    81954.20   1131.11 o 
  10   0   8     5673.08     5552.62    277.98 o 
  11   0   8    29102.27    27581.80    698.09 o 
  12   0   8    11465.32    10480.71    451.21 o 
  13   0   8     5888.11     5429.54    353.96 o 
  14   0   8     3018.95     3290.68    413.28 o 
  15   0   8    52920.71    53913.32   1240.44 o 
  16   0   8     1171.43     1168.49    457.26 o 
  17   0   8    12247.06    13076.51    714.29 o 
  18   0   8     3296.14     2938.13    589.27 o 
  19   0   8     1680.87     1472.96    600.35 o 
  20   0   8     2167.95     2213.32    900.25 o 
  21   0   8    15533.07    19571.93    983.12 o 
  22   0   8       13.21      145.60    665.61 o 
   1   1   8    34663.26    34818.93    353.32 o 
   2   1   8     6456.72     6625.92    123.82 o 
   3   1   8      191.77      244.80     83.91 o 
   4   1   8    40535.42    42659.78    407.11 o 
   5   1   8    71606.91    75393.35    632.56 o 
   6   1   8        5.00      -85.34     85.34 o 
   7   1   8    41682.53    41161.51    427.03 o 
   8   1   8      543.18      328.10     89.92 o 
   9   1   8     3976.65     3920.90    165.96 o 
  10   1   8     1961.51     1941.65    174.43 o 
  11   1   8    11452.31    11147.32    281.32 o 
  12   1   8       47.86     -197.08    197.08 o 
  13   1   8    18504.96    17522.74    369.44 o 
  14   1   8      853.16      733.30    246.76 o 
  15   1   8       61.11     -189.86    262.57 o 
  16   1   8     1662.98     1192.60    323.12 o 
  17   1   8     3958.92     4560.53    379.40 o 
  18   1   8       32.88     -111.20    397.67 o 
  19   1   8     5167.30     5869.09    489.51 o 
  20   1   8      726.18      567.23    434.89 o 
  21   1   8       90.77     -493.07    493.07 o 
  22   1   8      658.50      710.11    483.21 o 
   0   2   8     1720.86     1505.88    122.67 o 
   1   2   8     4114.32     4313.90     96.75 o 
   3   2   8    17945.88    17762.70    201.13 o 
   4   2   8     3862.94     4114.64    118.15 o 
   5   2   8     2116.11     2199.43     93.39 o 
   6   2   8     2914.60     2827.99    115.54 o 
   7   2   8     5941.42     6154.39    157.90 o 
   8   2   8      498.21      552.98    102.70 o 
   9   2   8    15245.48    15076.23    262.99 o 
  10   2   8      861.72      619.14    165.42 o 
  11   2   8     6043.52     6125.50    238.23 o 
  12   2   8     4235.78     4175.71    230.26 o 
  13   2   8     2684.11     2129.39    236.56 o 
  14   2   8      570.60      278.27    242.92 o 
  15   2   8     6481.89     6415.55    336.92 o 
  16   2   8       46.17     -336.87    336.87 o 
  17   2   8     3453.46     3023.99    392.36 o 
  18   2   8      592.72      169.55    409.52 o 
  19   2   8      418.57      643.54    413.01 o 
  20   2   8      225.05      859.11    447.56 o 
  21   2   8     2492.57     2928.35    495.38 o 
  22   2   8        4.38      154.76    475.26 o 
   1   3   8   147999.77   150854.94   1125.47 o 
   2   3   8    26223.82    26633.23    259.10 o 
   3   3   8     1026.91     1148.96     84.79 o 
   4   3   8    14770.55    14037.68    189.39 o 
   5   3   8   128543.72   129814.90   1017.02 o 
   6   3   8      155.73      150.17    105.47 o 
   7   3   8   107640.41   107836.59    921.28 o 
   8   3   8    19296.40    18587.77    286.44 o 
   9   3   8     2349.21     2362.70    158.80 o 
  10   3   8    10502.05    10374.93    240.04 o 
  11   3   8    46187.47    43991.49    549.98 o 
  12   3   8       14.57       21.97    204.71 o 
  13   3   8    50102.09    48005.32    651.86 o 
  14   3   8     4610.22     4992.19    294.92 o 
  15   3   8      463.25      552.46    296.62 o 
  16   3   8     6418.65     5727.25    411.98 o 
  17   3   8    16281.05    16443.22    588.52 o 
  18   3   8      372.96      312.46    413.84 o 
  19   3   8    14370.62    14809.35    647.59 o 
  20   3   8      741.05      491.45    492.79 o 
  21   3   8      478.99      824.42    507.36 o 
   0   4   8    15821.47    15267.77    293.67 o 
   1   4   8     3935.50     3662.82    107.49 o 
   2   4   8     5399.24     5094.15    109.62 o 
   3   4   8    79810.75    80533.97    635.83 o 
   4   4   8     3040.24     3096.75    105.61 o 
   5   4   8    18759.59    18719.43    235.53 o 
   6   4   8    11651.17    11547.80    203.70 o 
   7   4   8    13862.52    12768.59    223.38 o 
   8   4   8     1473.26     1377.82    146.60 o 
   9   4   8    33215.31    33043.92    401.71 o 
  10   4   8     1541.39     1633.89    190.21 o 
  11   4   8     8560.54     7893.64    256.13 o 
  12   4   8    10700.27    10386.65    296.21 o 
  13   4   8     4882.96     5108.84    280.80 o 
  14   4   8     4311.68     4272.66    297.07 o 
  15   4   8    18809.71    17568.83    538.90 o 
  16   4   8       30.95      171.15    354.00 o 
  17   4   8     5138.15     4939.16    445.19 o 
  18   4   8     1643.93     2053.45    455.77 o 
  19   4   8      686.85      235.07    453.70 o 
  20   4   8      915.22     1001.57    484.01 o 
  21   4   8     3667.86     4608.91    651.71 o 
   1   5   8    13249.35    13855.32    196.42 o 
   2   5   8     1787.86     1762.35    110.47 o 
   3   5   8       90.83      -81.15     82.02 o 
   4   5   8     2432.68     2526.72    126.41 o 
   5   5   8     4067.58     4012.28    138.50 o 
   6   5   8      715.67      815.63    124.34 o 
   7   5   8     8776.72     8873.61    198.25 o 
   8   5   8       19.48     -145.86    145.86 o 
   9   5   8      878.03      859.79    174.40 o 
  10   5   8      285.54      143.62    178.47 o 
  11   5   8     3240.92     3011.99    215.26 o 
  12   5   8      731.65       67.20    230.94 o 
  13   5   8     1018.10     1333.57    258.65 o 
  14   5   8       14.68     -318.41    318.41 o 
  15   5   8      344.82      371.16    325.44 o 
  16   5   8      136.32      746.32    380.18 o 
  17   5   8     1447.78     1739.17    430.97 o 
  18   5   8       34.27      151.68    446.19 o 
  19   5   8      627.60      155.03    452.95 o 
  20   5   8      126.55     -488.50    488.50 o 
  21   5   8       13.91     -374.60    569.76 o 
   0   6   8    44744.86    44542.79    568.01 o 
   1   6   8    31152.28    31445.10    312.72 o 
   2   6   8     3549.86     3240.89    125.47 o 
   3   6   8    73245.97    70387.02    629.94 o 
   4   6   8     1565.65     1594.93    128.56 o 
   5   6   8    19825.28    20436.04    278.51 o 
   6   6   8    19935.55    20032.66    295.30 o 
   7   6   8    18034.90    18339.09    285.20 o 
   8   6   8     3859.37     3766.28    191.74 o 
   9   6   8    70823.06    68905.22    686.45 o 
  10   6   8      687.94      416.09    195.14 o 
  11   6   8    13359.20    13373.10    313.69 o 
  12   6   8     9514.50     9503.63    312.54 o 
  13   6   8     6142.97     6159.81    368.10 o 
  14   6   8     3019.56     2904.12    352.05 o 
  15   6   8    22802.99    22803.23    661.03 o 
  16   6   8      588.55      412.41    423.37 o 
  17   6   8     6810.48     7234.29    592.74 o 
  18   6   8     1893.65     1724.02    533.01 o 
  19   6   8     1731.77     1765.23    557.96 o 
  20   6   8      730.50      158.39    549.61 o 
   1   7   8    48572.39    48042.45    441.14 o 
   2   7   8     4072.21     3956.10    166.25 o 
   3   7   8      151.91       -3.44    131.25 o 
   4   7   8     8450.29     8261.81    205.04 o 
   5   7   8    34301.63    33700.87    397.61 o 
   6   7   8      290.13       43.98    153.04 o 
   7   7   8    38773.94    38776.92    468.51 o 
   8   7   8     6672.71     6847.97    229.79 o 
   9   7   8     1705.10     1840.61    203.24 o 
  10   7   8     4751.73     4733.26    232.36 o 
  11   7   8    10021.72     9688.86    294.32 o 
  12   7   8      237.33     -130.85    241.47 o 
  13   7   8    14862.65    14875.57    443.13 o 
  14   7   8     2372.69     2212.77    357.45 o 
  15   7   8     1136.83      563.73    594.10 o 
  16   7   8     3057.20     1881.06    525.68 o 
  17   7   8     5623.35     6220.80    591.47 o 
  18   7   8      250.39     -164.62    519.52 o 
  19   7   8     5350.31     5694.47    631.42 o 
  20   7   8      957.18      544.21    636.30 o 
   0   8   8      599.60      727.05    190.53 o 
   1   8   8       76.56       90.96    133.63 o 
   2   8   8      332.81      213.36    143.37 o 
   3   8   8      164.80      469.69    147.18 o 
   4   8   8       52.82     -148.30    148.30 o 
   5   8   8      663.16     1270.12    248.40 o 
   6   8   8        1.11     -164.51    164.51 o 
   7   8   8     1781.56     2013.24    188.98 o 
   8   8   8      108.06      158.70    192.49 o 
   9   8   8     1226.89     1260.02    220.85 o 
  10   8   8      431.40      192.13    216.45 o 
  11   8   8      172.70        0.04    240.20 o 
  12   8   8        1.08      111.15    279.58 o 
  13   8   8      478.23      127.43    311.49 o 
  14   8   8        1.60     -351.77    351.77 o 
  15   8   8      326.13     -284.77    388.86 o 
  16   8   8        2.52     -634.87    634.87 o 
  17   8   8       19.50     -386.66    569.55 o 
  18   8   8        0.50     -575.96    575.96 o 
  19   8   8       30.06     -370.77    716.52 o 
   1   9   8    39151.19    37581.82    411.21 o 
   2   9   8     4696.10     4459.87    182.62 o 
   3   9   8        2.33      176.30    159.82 o 
   4   9   8     7237.71     6980.02    216.21 o 
   5   9   8    22395.60    22894.21    350.52 o 
   6   9   8      131.94     -169.99    169.99 o 
   7   9   8    23384.52    23180.06    424.60 o 
   8   9   8     3192.41     3315.39    225.64 o 
   9   9   8      296.97      201.71    233.37 o 
  10   9   8     3546.53     3445.02    285.94 o 
  11   9   8    11199.71    11663.36    391.62 o 
  12   9   8       41.24      353.19    316.26 o 
  13   9   8     9929.40     9955.43    437.02 o 
  14   9   8     2462.05     2200.23    387.14 o 
  15   9   8      142.82     -416.04    416.04 o 
  16   9   8     1919.70     1667.32    488.24 o 
  17   9   8     4959.89     5127.36    584.09 o 
  18   9   8        6.52      122.02    577.24 o 
  19   9   8     5605.16     5060.21    657.37 o 
   0  10   8    12961.77    12558.90    365.32 o 
   1  10   8     8685.30     8621.88    211.75 o 
   2  10   8     6593.19     6609.07    204.20 o 
   3  10   8    26344.54    25242.04    367.49 o 
   4  10   8      807.83      911.37    180.47 o 
   5  10   8     9287.53     9251.04    300.00 o 
   6  10   8     5241.58     5161.24    245.02 o 
   7  10   8     4284.60     4872.83    255.98 o 
   8  10   8     2879.82     3022.22    241.73 o 
   9  10   8    20150.65    20721.42    431.70 o 
  10  10   8      356.41       89.58    299.44 o 
  11  10   8     5778.92     6358.61    381.11 o 
  12  10   8     2476.42     1889.07    352.16 o 
  13  10   8      789.87      874.44    373.60 o 
  14  10   8     1186.19      857.14    437.62 o 
  15  10   8     8793.71     9362.46    610.93 o 
  16  10   8       56.83     -137.77    510.22 o 
  17  10   8     2400.58     2294.28    711.63 o 
  18  10   8     1248.27     1681.13    582.05 o 
   1  11   8      219.65       31.20    185.99 o 
   2  11   8       35.86     -141.05    183.76 o 
   3  11   8       96.36     -194.43    194.43 o 
   4  11   8      251.98      231.07    210.48 o 
   5  11   8       11.92       60.15    209.15 o 
   6  11   8       46.10     -227.43    227.43 o 
   7  11   8     1113.03     1291.80    267.75 o 
   8  11   8       21.70      105.34    266.27 o 
   9  11   8       11.70     -112.61    293.64 o 
  10  11   8       78.19      -12.24    308.24 o 
  11  11   8      483.00      504.49    354.93 o 
  12  11   8       15.09      -70.74    376.47 o 
  13  11   8      490.00      583.85    406.43 o 
  14  11   8        8.11      363.44    446.89 o 
  15  11   8      300.40     -183.26    503.76 o 
  16  11   8       77.21      426.40    530.18 o 
  17  11   8        1.07      -29.55    549.46 o 
   0  12   8     2430.02     2439.79    346.02 o 
   1  12   8     1432.03     1164.61    234.52 o 
   2  12   8     1546.65     1780.18    242.96 o 
   3  12   8    15151.88    14293.94    352.86 o 
   4  12   8     1345.72     1514.48    251.64 o 
   5  12   8     3865.41     4432.68    372.83 o 
   6  12   8     1455.14     1940.83    293.84 o 
   7  12   8     1980.95     1574.86    332.87 o 
   8  12   8      613.23      701.39    337.07 o 
   9  12   8     8338.36     9055.60    431.82 o 
  10  12   8      373.60     1199.01    465.08 o 
  11  12   8     2060.04     1928.25    438.81 o 
  12  12   8     1417.37     1084.40    455.15 o 
  13  12   8      709.59      604.17    456.06 o 
  14  12   8      460.16     1277.38    528.22 o 
  15  12   8     3110.72     2692.57    693.35 o 
  16  12   8      231.54      517.36    588.15 o 
   1  13   8    11596.77    11983.81    366.46 o 
   2  13   8     1770.80     1839.16    275.82 o 
   3  13   8      113.32       35.82    257.45 o 
   4  13   8     2465.40     2169.56    283.74 o 
   5  13   8     9963.66     9592.30    430.35 o 
   6  13   8        7.61       45.62    312.54 o 
   7  13   8     9288.67     9742.85    438.12 o 
   8  13   8     2857.11     2787.94    441.26 o 
   9  13   8      171.34     -313.31    416.00 o 
  10  13   8      983.67     1463.23    450.31 o 
  11  13   8     5258.37     4851.87    505.41 o 
  12  13   8      138.94      -23.07    465.79 o 
  13  13   8     6529.85     7172.79    608.56 o 
  14  13   8      697.09      377.76    541.13 o 
  15  13   8       56.81       -2.10    626.90 o 
   0  14   8       65.39      520.82    408.29 o 
   1  14   8       60.99     -264.78    264.78 o 
   2  14   8        4.52      175.37    287.19 o 
   3  14   8     1376.93      924.83    301.53 o 
   4  14   8      176.24      247.69    302.14 o 
   5  14   8       76.26      166.81    307.70 o 
   6  14   8      109.99      552.12    324.29 o 
   7  14   8      144.83      451.87    395.75 o 
   8  14   8      270.63      107.10    437.66 o 
   9  14   8      951.66     1652.87    466.52 o 
  10  14   8       13.59     -321.14    457.02 o 
  11  14   8      291.03      692.83    482.47 o 
  12  14   8      334.41      320.80    531.52 o 
  13  14   8        0.97     -146.37    540.16 o 
   1  15   8     1548.25     1706.24    353.83 o 
   2  15   8      829.58      776.44    337.30 o 
   3  15   8        2.00      108.30    337.38 o 
   4  15   8      631.52      380.21    348.59 o 
   5  15   8     2217.92     2444.23    375.70 o 
   6  15   8        0.00      102.76    390.63 o 
   7  15   8     2153.72     1953.15    420.22 o 
   8  15   8      236.41      929.70    451.58 o 
   9  15   8       71.23     -478.65    478.65 o 
  10  15   8      237.89      676.13    489.24 o 
  11  15   8     1130.09      804.98    516.99 o 
  12  15   8        0.45     1111.71   1610.12 o 
   0  16   8      653.63      976.74    546.32 o 
   1  16   8     1292.24     1205.40    385.30 o 
   2  16   8      390.68      618.75    379.80 o 
   3  16   8     4952.39     6091.83    455.38 o 
   4  16   8      115.20     -266.37    422.85 o 
   5  16   8     1078.63      894.50    427.06 o 
   6  16   8     1244.52     1395.99    442.47 o 
   7  16   8     1541.94     1737.22    447.25 o 
   8  16   8      164.49     -101.29    483.95 o 
   9  16   8     3572.97     4790.84    536.77 o 
   1  17   8      907.45     1016.04    465.89 o 
   2  17   8      149.33     -240.01    439.97 o 
   3  17   8       32.97      -81.85    439.46 o 
   4  17   8       97.22     -424.67    446.55 o 
   5  17   8      522.44      414.31    463.05 o 
   6  17   8       63.23      564.07    467.08 o 
   1   1   9   151647.22   157685.97   1652.11 o 
   2   1   9     5914.50     5522.65    121.58 o 
   3   1   9      189.89      254.87     74.58 o 
   4   1   9    12880.88    12293.77    195.52 o 
   5   1   9   143975.59   149684.86   1297.71 o 
   7   1   9    79062.88    78938.26    705.09 o 
   8   1   9     7747.28     7209.21    178.20 o 
   9   1   9      109.40      114.41    107.76 o 
  10   1   9     5913.00     6035.42    200.68 o 
  11   1   9    35639.33    34055.84    476.84 o 
  12   1   9       71.12      -43.71    193.29 o 
  13   1   9    37017.11    36271.86    712.98 o 
  14   1   9     2356.95     2096.23    255.93 o 
  15   1   9      441.61      271.93    267.86 o 
  16   1   9     3844.61     3546.28    345.26 o 
  17   1   9    11590.13    11525.82    479.49 o 
  18   1   9       15.10     -354.16    354.16 o 
  19   1   9    13394.01    13874.81    579.54 o 
  20   1   9      666.56      653.25    425.03 o 
  21   1   9      414.93      440.65    450.58 o 
   0   2   9    63803.36    68271.98    893.03 o 
   1   2   9    34302.17    35308.02    310.38 o 
   2   2   9     6989.71     7454.85    127.46 o 
   3   2   9   161385.72   162109.38   1257.59 o 
   4   2   9      446.39      404.02     89.73 o 
   5   2   9    48245.93    48450.05    441.11 o 
   7   2   9    19145.15    18928.19    252.96 o 
   8   2   9     5256.31     5711.18    174.05 o 
   9   2   9    80601.09    78361.02    732.41 o 
  10   2   9     1475.14     1523.49    147.84 o 
  11   2   9    26356.15    24960.32    383.80 o 
  12   2   9     4982.52     5213.25    237.58 o 
  13   2   9     7502.25     7835.48    358.36 o 
  14   2   9     1713.67     1263.97    263.42 o 
  15   2   9    38959.71    38753.50    702.38 o 
  16   2   9      248.52      855.15    343.30 o 
  17   2   9     8406.99     8418.86    452.38 o 
  18   2   9     2168.34     1979.14    392.63 o 
  19   2   9     1250.69     1027.09    416.81 o 
  20   2   9      850.25      362.09    436.21 o 
  21   2   9    11156.12    12216.48    704.62 o 
   1   3   9      109.92      184.39     75.92 o 
   2   3   9      773.06      943.65     90.49 o 
   3   3   9     3948.24     4124.91    114.12 o 
   4   3   9     3748.16     3819.66    102.44 o 
   5   3   9     3143.60     3414.28    122.57 o 
   6   3   9       43.36      -75.28     75.28 o 
   7   3   9     1714.19     1568.10    114.20 o 
   8   3   9       26.01     -131.42    131.42 o 
  10   3   9      109.45      -92.71    156.29 o 
  11   3   9      531.02      509.44    184.79 o 
  12   3   9      134.14      153.23    202.84 o 
  13   3   9     3443.59     3329.38    254.10 o 
  14   3   9      124.00       45.94    257.21 o 
  15   3   9       87.24     -252.46    284.42 o 
  16   3   9       17.69      -42.88    335.90 o 
  17   3   9      381.77      615.83    385.84 o 
  18   3   9       56.37      276.62    417.50 o 
  19   3   9      643.55      933.76    523.31 o 
  20   3   9       12.15     -247.05    467.51 o 
  21   3   9       14.97      299.88    456.76 o 
   0   4   9      791.91      775.82    124.76 o 
   1   4   9    34648.96    35829.05    308.19 o 
   2   4   9     1250.34     1038.81     95.06 o 
   3   4   9    63902.17    63640.80    530.41 o 
   4   4   9     1285.04      915.34     99.82 o 
   5   4   9    21858.89    21812.23    256.95 o 
   6   4   9     4205.56     4376.16    158.68 o 
   7   4   9    11423.08    11854.08    204.93 o 
   8   4   9      363.39      141.24    122.49 o 
   9   4   9    48349.59    47419.16    511.55 o 
  10   4   9      966.98      803.87    186.80 o 
  11   4   9    15622.67    15520.11    319.36 o 
  12   4   9     5151.67     4944.36    253.43 o 
  13   4   9     7440.32     6880.50    313.58 o 
  14   4   9     3605.57     3077.59    295.32 o 
  15   4   9    21280.46    21489.21    553.38 o 
  16   4   9       20.01      121.03    343.85 o 
  17   4   9     4966.49     4730.22    435.14 o 
  18   4   9     1147.62      689.15    436.37 o 
  19   4   9     1581.81     2011.89    478.95 o 
  20   4   9      146.35     -465.14    465.14 o 
  21   4   9     5351.84     5353.19    576.43 o 
   1   5   9    94029.55    93496.19    749.38 o 
   2   5   9    10542.88    10958.20    170.14 o 
   3   5   9     1846.67     1905.38    111.66 o 
   4   5   9     4908.22     5108.16    137.54 o 
   5   5   9    59657.37    57725.66    516.11 o 
   6   5   9      141.42      -93.41    126.24 o 
   7   5   9    88020.66    86739.23    785.81 o 
   8   5   9     8289.13     8290.08    215.17 o 
   9   5   9     2590.12     2530.24    184.78 o 
  10   5   9     6655.94     6999.22    276.59 o 
  11   5   9    39742.42    38074.86    491.53 o 
  12   5   9      907.23      973.36    234.31 o 
  13   5   9    33039.87    32272.33    590.61 o 
  14   5   9      469.23      -43.41    301.04 o 
  15   5   9     2160.11     1040.61    383.62 o 
  16   5   9     2637.38     2020.04    410.03 o 
  17   5   9    13532.64    13772.99    626.18 o 
  18   5   9      585.82      333.68    492.58 o 
  19   5   9    12651.67    13173.85    927.97 o 
  20   5   9      348.16      142.79    582.57 o 
  21   5   9      552.17       29.93    563.07 o 
   0   6   9     1013.06     1088.12    158.12 o 
   1   6   9     1836.45     1569.91    115.05 o 
   2   6   9      260.79      243.71     78.91 o 
   3   6   9    16542.73    16560.26    257.34 o 
   4   6   9     3046.22     3151.07    150.75 o 
   6   6   9     1093.96      806.37    125.32 o 
   7   6   9     1348.77     1582.18    161.98 o 
   8   6   9       68.81     -158.72    167.70 o 
   9   6   9     4412.01     4263.87    211.62 o 
  10   6   9      673.13      407.91    190.20 o 
  11   6   9     2739.21     2566.81    221.33 o 
  12   6   9     1839.37     1863.11    296.48 o 
  13   6   9      502.22      657.64    306.01 o 
  14   6   9       23.19     -276.69    308.74 o 
  15   6   9     2310.14     2163.36    397.54 o 
  16   6   9       14.42     -368.11    368.11 o 
  17   6   9     2212.06     1880.70    469.51 o 
  18   6   9       46.73     -145.75    460.16 o 
  19   6   9        9.40     -544.35    544.35 o 
  20   6   9      137.31     -752.24    752.24 o 
   1   7   9    32052.32    31221.03    324.31 o 
   2   7   9     1996.73     1818.67    130.60 o 
   3   7   9      128.63     -130.44    130.44 o 
   4   7   9    10861.33    10919.92    221.01 o 
   5   7   9    17442.03    17104.27    273.35 o 
   6   7   9     2034.12     2339.66    163.05 o 
   7   7   9    20204.54    19482.92    321.88 o 
   8   7   9       42.19     -178.36    178.36 o 
   9   7   9     1440.57     1420.91    197.58 o 
  10   7   9       78.90     -128.71    196.14 o 
  11   7   9    11236.10    10802.58    320.89 o 
  12   7   9        0.68     -250.56    250.56 o 
  13   7   9     7332.08     7431.16    376.76 o 
  14   7   9      295.47      520.63    351.19 o 
  15   7   9       75.88       78.84    366.20 o 
  16   7   9      533.65     -358.13    415.57 o 
  17   7   9     4905.80     5223.24    532.52 o 
  18   7   9        2.26     -630.91    630.91 o 
  19   7   9     3125.64     3194.59    546.41 o 
  20   7   9      129.36      -31.14    640.72 o 
   0   8   9    11977.48    12237.70    300.92 o 
   1   8   9    28304.99    27259.01    327.13 o 
   2   8   9     2330.16     2348.87    155.29 o 
   3   8   9    54511.08    52509.97    528.63 o 
   4   8   9      427.18      357.00    159.03 o 
   5   8   9    12058.13    11894.37    283.92 o 
   6   8   9     2768.12     3137.84    200.78 o 
   7   8   9     9472.78     9288.93    241.75 o 
   8   8   9      274.13      -31.10    177.07 o 
   9   8   9    47574.90    45990.55    618.69 o 
  10   8   9     1104.53      726.08    229.29 o 
  11   8   9     9288.83     9479.79    343.92 o 
  12   8   9     2845.74     2605.26    309.15 o 
  13   8   9     4222.85     4153.68    351.17 o 
  14   8   9      890.58      182.30    379.35 o 
  15   8   9    17241.01    17244.96    605.45 o 
  16   8   9      289.21      -74.31    438.19 o 
  17   8   9     6735.01     8042.75    607.51 o 
  18   8   9      826.09      293.77    498.07 o 
  19   8   9      582.34     1063.40    546.44 o 
   1   9   9    12158.16    12166.87    227.81 o 
   2   9   9     1425.46     1143.94    161.05 o 
   3   9   9      439.82      196.76    162.12 o 
   4   9   9     5852.04     5777.32    207.00 o 
   5   9   9     5743.14     6273.88    224.52 o 
   6   9   9      215.25      154.85    184.45 o 
   7   9   9    12061.64    12343.89    280.63 o 
   8   9   9       77.01     -196.77    196.77 o 
   9   9   9      135.73      200.33    225.10 o 
  10   9   9      681.20      708.47    272.65 o 
  11   9   9     3545.03     3867.99    318.84 o 
  12   9   9        3.30     -172.37    315.60 o 
  13   9   9     5730.00     6511.85    535.03 o 
  14   9   9      145.15      250.62    392.35 o 
  15   9   9      464.79      364.26    436.75 o 
  16   9   9      187.48     -238.37    482.71 o 
  17   9   9     1022.82     1003.43    497.16 o 
  18   9   9       39.11      415.04    531.75 o 
   0  10   9       96.49     -107.07    217.39 o 
   1  10   9     1489.69     1475.51    161.94 o 
   2  10   9       15.50     -165.66    165.66 o 
   3  10   9    10739.60    10916.43    255.55 o 
   4  10   9      837.61      905.58    179.65 o 
   5  10   9      229.74      -15.02    191.19 o 
   6  10   9      913.90     1166.99    218.83 o 
   7  10   9     2164.34     2574.22    243.96 o 
   8  10   9      163.63       51.80    225.71 o 
   9  10   9     5517.05     6333.87    302.86 o 
  10  10   9      575.87      191.08    309.99 o 
  11  10   9     1012.00      229.76    326.48 o 
  12  10   9     1011.69      943.42    505.13 o 
  13  10   9     1027.61     1103.42    382.56 o 
  14  10   9      150.98      -88.12    422.80 o 
  15  10   9     2774.10     3289.17    529.45 o 
  16  10   9        2.95     -201.48    492.73 o 
  17  10   9      725.44      770.63    565.42 o 
  18  10   9       28.74     -498.57    533.06 o 
   1  11   9    22398.39    22171.16    369.15 o 
   2  11   9     2613.92     2686.46    209.35 o 
   3  11   9       20.48     -170.22    195.16 o 
   4  11   9     3348.91     3180.95    234.86 o 
   5  11   9    16845.21    16412.58    354.13 o 
   6  11   9        8.16      -66.40    274.23 o 
   7  11   9    21480.73    22503.91    484.03 o 
   8  11   9      916.29      787.73    294.83 o 
   9  11   9       42.08       14.20    326.36 o 
  10  11   9     1102.02     1341.96    353.91 o 
  11  11   9    12352.55    13473.43    512.98 o 
  12  11   9       52.98     -264.85    387.02 o 
  13  11   9    11243.15    12010.47    671.25 o 
  14  11   9      716.87      -47.20    445.85 o 
  15  11   9       98.87      310.07    496.79 o 
  16  11   9     1026.31     1285.46    544.27 o 
  17  11   9     2860.99     2736.91    611.54 o 
   0  12   9      463.77       79.98    310.87 o 
   1  12   9     2893.84     3510.69    254.82 o 
   2  12   9       21.07     -220.86    220.86 o 
   3  12   9    10568.34    10681.42    466.00 o 
   4  12   9      215.45      128.27    269.05 o 
   5  12   9     2176.71     2106.08    286.55 o 
   6  12   9      924.39      931.43    314.39 o 
   7  12   9      228.17      136.91    303.83 o 
   8  12   9      267.39       82.32    354.49 o 
   9  12   9     6654.63     7317.24    461.25 o 
  10  12   9       40.13     -169.74    397.91 o 
  11  12   9     2530.48     1769.76    439.24 o 
  12  12   9      522.90       -1.94    467.70 o 
  13  12   9      332.82      -71.22    489.68 o 
  14  12   9      139.68       26.19    501.95 o 
  15  12   9     2537.89     2256.74    600.51 o 
  16  12   9        0.30     -372.69    568.72 o 
   1  13   9      424.86      336.57    250.04 o 
   2  13   9       61.98     -183.84    259.72 o 
   3  13   9      127.89     -126.66    264.22 o 
   4  13   9      101.57      -31.74    265.09 o 
   5  13   9      536.11      581.92    289.08 o 
   6  13   9      114.49     -295.29    295.29 o 
   7  13   9      535.37      822.02    404.47 o 
   8  13   9        7.19      142.21    387.57 o 
   9  13   9       75.10      309.87    416.64 o 
  10  13   9        3.54      -28.73    431.56 o 
  11  13   9      746.42      338.04    490.21 o 
  12  13   9       84.11     1021.68    503.94 o 
  13  13   9      504.62     1622.09    676.99 o 
  14  13   9       57.19      -77.86    519.30 o 
   0  14   9     1176.87      797.98    435.84 o 
   1  14   9     2023.88     1429.44    301.98 o 
   2  14   9      442.94      303.46    308.43 o 
   3  14   9    12181.04    12732.19    445.58 o 
   4  14   9      307.71     -177.36    314.60 o 
   5  14   9     2786.41     2659.78    388.30 o 
   6  14   9      346.59      486.33    367.72 o 
   7  14   9     1191.66      966.87    444.86 o 
   8  14   9      196.30      165.00    434.33 o 
   9  14   9     7703.92     7941.17    558.70 o 
  10  14   9       46.01      -52.71    503.77 o 
  11  14   9     1931.25     1562.87    554.06 o 
  12  14   9      633.50      552.35    527.80 o 
  13  14   9      940.15     1247.27    552.85 o 
   1  15   9     5506.65     6528.72    415.37 o 
   2  15   9      332.13       59.44    348.87 o 
   3  15   9        8.64      373.34    352.73 o 
   4  15   9      352.21      237.45    404.98 o 
   5  15   9     3625.09     4372.84    451.33 o 
   6  15   9       28.64     -394.83    394.83 o 
   7  15   9     3209.43     2799.98    475.08 o 
   8  15   9      455.81      602.37    503.53 o 
   9  15   9      175.69      932.42    488.55 o 
  10  15   9      262.05      769.15    534.06 o 
  11  15   9     1344.00      311.98    548.03 o 
   0  16   9        8.73     -361.26    714.98 o 
   1  16   9      271.54      343.46    387.97 o 
   2  16   9        8.32      704.33    415.99 o 
   3  16   9        6.23       34.45    410.24 o 
   4  16   9       68.75      303.27    437.70 o 
   5  16   9       17.66     -100.32    426.88 o 
   6  16   9       21.30      191.50    436.99 o 
   7  16   9       26.44      358.91    592.09 o 
   8  16   9        0.23      219.08    530.11 o 
   9  16   9       17.87     -528.70    528.70 o 
   1  17   9     3139.70     3485.82    491.38 o 
   2  17   9      254.53      752.75    445.73 o 
   3  17   9        2.27      499.07    450.79 o 
   4  17   9      153.27       60.27    456.02 o 
   5  17   9     1837.03     1743.78    483.68 o 
   0   0  10    52677.53    57936.90   1191.73 o 
   1   0  10    91553.48    95312.89   2221.00 o 
   2   0  10       50.73      -19.86    126.94 o 
   3   0  10   269805.31   271356.38   3060.80 o 
   4   0  10     4426.18     5116.39    179.52 o 
   5   0  10    47669.67    48688.95    667.73 o 
   6   0  10      221.02       43.37    121.70 o 
   7   0  10    23808.90    22840.25    406.84 o 
   8   0  10     4128.88     3979.30    195.89 o 
   9   0  10   115428.57   111544.09   1350.34 o 
  10   0  10      633.64      527.35    194.01 o 
  11   0  10    27980.20    26445.73    543.67 o 
  12   0  10     1817.53     1532.88    266.07 o 
  13   0  10     7766.58     7531.58    469.76 o 
  14   0  10      159.91      396.06    343.68 o 
  15   0  10    41871.73    40909.66    978.54 o 
  16   0  10       86.85      253.98    432.06 o 
  17   0  10    12160.90    12901.56   1157.41 o 
  18   0  10      525.37      465.29    503.19 o 
  19   0  10     2091.94      980.78    581.48 o 
  20   0  10      569.29      724.85    958.67 o 
  21   0  10    13677.42    15191.42    892.06 o 
   1   1  10    52830.72    51940.22    587.99 o 
   2   1  10     6045.20     6647.01    132.03 o 
   3   1  10    10505.65    11177.76    193.67 o 
   4   1  10     3987.14     4171.64    133.43 o 
   5   1  10    30154.56    30104.54    335.52 o 
   6   1  10      910.01      715.31    101.55 o 
   7   1  10    22887.95    21875.78    260.92 o 
   8   1  10       80.67       -8.00    118.34 o 
   9   1  10      151.45     -128.48    128.48 o 
  10   1  10      373.21      154.94    121.46 o 
  11   1  10    15008.11    14339.91    282.90 o 
  12   1  10       29.43       -4.10    173.88 o 
  13   1  10    18029.95    16904.50    358.46 o 
  14   1  10       18.25     -225.22    225.22 o 
  15   1  10       94.69     -255.94    267.13 o 
  16   1  10       49.33      -61.25    284.93 o 
  17   1  10     5357.01     5678.06    381.94 o 
  18   1  10       73.26     -336.44    336.44 o 
  19   1  10     5789.37     5553.46    477.37 o 
  20   1  10      144.22      -74.87    420.18 o 
  21   1  10      241.67       25.48    452.58 o 
   0   2  10     3285.36     3685.27    139.98 o 
   1   2  10    25702.19    25717.82    273.58 o 
   3   2  10    42893.87    44926.16    429.55 o 
   4   2  10       11.32      142.57     88.79 o 
   5   2  10    13959.08    13970.21    213.81 o 
   6   2  10      545.77      403.69     94.77 o 
   7   2  10     4532.96     4364.98    130.40 o 
   8   2  10       27.55       79.62    126.62 o 
   9   2  10    19535.52    19552.99    325.94 o 
  10   2  10      521.91      483.46    142.51 o 
  11   2  10     4328.33     3954.67    206.95 o 
  12   2  10      503.57      479.92    197.84 o 
  13   2  10     1042.54      627.06    226.48 o 
  14   2  10      327.55       18.92    251.17 o 
  15   2  10     5302.89     5075.39    334.71 o 
  16   2  10       46.14     -317.07    317.07 o 
  17   2  10     1344.22     1226.59    422.91 o 
  18   2  10      160.49     -352.12    352.12 o 
  19   2  10      521.28      952.58    415.36 o 
  20   2  10       43.60     -173.25    409.80 o 
  21   2  10     1351.25     1629.73    478.31 o 
   1   3  10   115375.98   115746.54    962.16 o 
   2   3  10    23952.92    24171.38    259.92 o 
   3   3  10       32.38       74.30     85.15 o 
   4   3  10      564.33      325.58     97.73 o 
   5   3  10    96512.71    94849.96    806.41 o 
   6   3  10      231.77      230.62    109.15 o 
   7   3  10    94254.41    91820.50    797.56 o 
   8   3  10     3177.05     3292.87    159.73 o 
   9   3  10       37.42     -126.20    141.70 o 
  10   3  10     2418.92     2164.63    183.18 o 
  11   3  10    54389.62    51979.32    602.80 o 
  12   3  10      126.78      412.77    216.29 o 
  13   3  10    44533.58    44661.12    653.23 o 
  14   3  10      624.09       55.69    255.14 o 
  15   3  10     1521.72     1221.76    284.10 o 
  16   3  10      194.50      -52.52    315.39 o 
  17   3  10    17492.82    16377.13    513.00 o 
  18   3  10      191.92       14.98    364.44 o 
  19   3  10    16694.24    17452.73    601.97 o 
  20   3  10       45.47     -574.07    574.07 o 
  21   3  10      405.22     1256.28    465.08 o 
   0   4  10      125.08      -98.75     98.75 o 
   1   4  10     6980.14     7018.73    129.87 o 
   2   4  10      835.78      680.51     89.18 o 
   3   4  10    65347.19    65802.01    574.94 o 
   4   4  10     1550.71     1288.62    117.93 o 
   5   4  10    15063.02    15078.22    224.49 o 
   6   4  10      492.65      355.29    104.29 o 
   7   4  10     9333.31     9333.98    172.84 o 
   8   4  10       22.13       16.60    124.19 o 
   9   4  10    42955.60    41442.58    540.11 o 
  10   4  10     1282.57     1055.94    184.87 o 
  11   4  10    16538.33    16174.75    321.94 o 
  12   4  10     1392.68     1277.35    236.45 o 
  13   4  10     2859.06     2739.18    291.11 o 
  14   4  10      187.23     -192.05    279.36 o 
  15   4  10    17110.91    16686.81    493.02 o 
  16   4  10      322.21      163.81    353.80 o 
  17   4  10     5202.33     4916.86    408.63 o 
  18   4  10      329.25     -391.56    391.56 o 
  19   4  10      310.25     -183.19    417.25 o 
  20   4  10      159.77     -426.52    457.70 o 
  21   4  10     4163.14     3915.66    546.04 o 
   1   5  10     3086.30     3036.30    108.59 o 
   2   5  10     3937.17     4256.51    133.40 o 
   3   5  10     2520.42     2873.09    122.74 o 
   4   5  10     3905.47     4168.58    142.66 o 
   5   5  10      682.56      784.37    126.19 o 
   6   5  10       28.48      -78.52    125.77 o 
   7   5  10     6059.25     6077.65    179.79 o 
   8   5  10      362.59      321.15    153.42 o 
   9   5  10     1022.31      919.10    177.69 o 
  10   5  10      869.24      701.40    184.50 o 
  11   5  10     8932.44     9116.23    280.69 o 
  12   5  10        8.86     -219.71    219.71 o 
  13   5  10     2536.36     2998.27    288.03 o 
  14   5  10        2.25     -198.41    304.88 o 
  15   5  10       45.05     -259.81    315.68 o 
  16   5  10       44.16     -351.97    351.97 o 
  17   5  10     1419.30     1018.81    412.79 o 
  18   5  10        8.88     -434.09    434.09 o 
  19   5  10      456.71      389.09    472.09 o 
  20   5  10       11.61      270.36    553.12 o 
   0   6  10      578.32      237.57    158.22 o 
   1   6  10    31677.76    30300.09    331.52 o 
   2   6  10     1393.09     1137.42    116.00 o 
   3   6  10    98476.02    98183.25    821.50 o 
   4   6  10     1666.54     1647.64    133.60 o 
   5   6  10    27563.02    25952.94    318.25 o 
   6   6  10      938.68     1088.49    139.22 o 
   7   6  10    11421.00    10619.38    215.49 o 
   8   6  10       65.98      -14.55    168.78 o 
   9   6  10    51756.58    50480.78    566.71 o 
  10   6  10     1347.48     1374.43    203.42 o 
  11   6  10    13134.02    13293.92    378.28 o 
  12   6  10     1479.15     1362.16    241.68 o 
  13   6  10     6346.69     5822.28    361.53 o 
  14   6  10     1008.78      799.23    323.98 o 
  15   6  10    25530.99    24573.15    664.38 o 
  16   6  10       28.80      -22.30    388.02 o 
  17   6  10     7838.15     7592.70    512.56 o 
  18   6  10      294.07      -49.45    466.94 o 
  19   6  10     1366.61      960.94    496.50 o 
  20   6  10       39.36     -223.59    538.59 o 
   1   7  10    51682.63    49433.31    464.00 o 
   2   7  10      116.97       11.84    110.00 o 
   3   7  10      325.63      395.27    107.09 o 
   4   7  10      861.50      731.41    137.01 o 
   5   7  10    25374.89    24823.87    353.09 o 
   6   7  10      122.57     -113.86    113.86 o 
   7   7  10    30672.07    29534.42    396.69 o 
   8   7  10      108.31      -46.73    166.82 o 
   9   7  10       22.58      407.52    194.58 o 
  10   7  10     2296.86     2535.83    265.64 o 
  11   7  10    15207.60    15451.64    407.11 o 
  12   7  10      192.82      139.92    258.99 o 
  13   7  10    15820.87    16184.92    485.76 o 
  14   7  10      242.12       24.70    365.93 o 
  15   7  10      881.23     1157.87    389.26 o 
  16   7  10      603.02      159.46    425.16 o 
  17   7  10     5726.17     5765.66    527.54 o 
  18   7  10      136.73      301.26    486.03 o 
  19   7  10     5688.54     5825.42    615.07 o 
   0   8  10        3.85     -163.26    193.54 o 
   1   8  10      561.26      388.59    139.73 o 
   2   8  10       30.30        1.39    142.94 o 
   3   8  10      719.19      741.65    155.08 o 
   4   8  10      221.65     -106.11    164.19 o 
   5   8  10        0.29      349.41    172.21 o 
   6   8  10       66.93       63.18    168.54 o 
   7   8  10      112.02     -167.60    167.60 o 
   8   8  10        0.09     -146.21    181.39 o 
   9   8  10      278.80      626.65    200.83 o 
  10   8  10      238.33       34.97    225.23 o 
  11   8  10      733.32      552.97    258.05 o 
  12   8  10      234.82     -134.78    292.13 o 
  13   8  10      563.55      665.53    325.38 o 
  14   8  10       11.58      186.59    378.82 o 
  15   8  10      100.61      221.99    421.62 o 
  16   8  10       19.91     -137.79    434.47 o 
  17   8  10       23.93      189.24    499.94 o 
  18   8  10        0.44     -319.32    489.21 o 
  19   8  10      116.24      434.59    540.64 o 
   1   9  10    36531.22    36010.29    396.93 o 
   2   9  10      199.58      -51.33    152.83 o 
   3   9  10      356.10      236.79    164.04 o 
   4   9  10     1030.30     1047.86    179.97 o 
   5   9  10    34513.82    34389.48    452.17 o 
   6   9  10      312.28      326.39    186.74 o 
   7   9  10    21832.23    22035.19    383.68 o 
   8   9  10       54.93       92.66    206.91 o 
   9   9  10       63.79     -180.65    241.52 o 
  10   9  10      801.57      559.89    296.29 o 
  11   9  10    10583.44    10785.74    381.43 o 
  12   9  10      124.28      825.35    327.79 o 
  13   9  10    10572.45    11430.93    481.76 o 
  14   9  10      452.14      861.49    401.16 o 
  15   9  10       67.87      -79.06    464.14 o 
  16   9  10      451.14      688.99    506.89 o 
  17   9  10     4078.44     4705.68    538.87 o 
  18   9  10       10.87     -571.13    614.82 o 
   0  10  10     1560.94     1389.60    230.63 o 
   1  10  10    11490.35    11168.66    239.48 o 
   2  10  10      256.82      137.30    166.53 o 
   3  10  10    33506.44    32420.08    416.96 o 
   4  10  10      420.97      194.66    182.67 o 
   5  10  10    15137.13    15466.31    333.83 o 
   6  10  10     1543.46     1305.79    235.50 o 
   7  10  10     2226.98     2241.13    246.18 o 
   8  10  10       26.69     -252.92    252.92 o 
   9  10  10    20247.65    20639.57    480.38 o 
  10  10  10       21.47      144.71    284.93 o 
  11  10  10     8014.87     9403.15    443.50 o 
  12  10  10       37.67      304.09    350.00 o 
  13  10  10      965.41     1584.57    409.72 o 
  14  10  10      136.13      166.70    423.18 o 
  15  10  10    10128.13    11888.91    778.28 o 
  16  10  10        7.27      225.40    496.67 o 
  17  10  10     2489.35     3194.51    615.71 o 
   1  11  10       34.57      141.19    186.61 o 
   2  11  10      291.23      180.35    188.03 o 
   3  11  10      166.55      -12.68    194.68 o 
   4  11  10      198.80      220.73    212.42 o 
   5  11  10      141.04     -216.46    233.29 o 
   6  11  10       12.66     -114.60    239.78 o 
   7  11  10      292.82      120.05    294.43 o 
   8  11  10        0.42      353.97    327.94 o 
   9  11  10      245.56      -19.71    328.56 o 
  10  11  10       28.35      238.24    375.18 o 
  11  11  10       66.29     1004.16    388.14 o 
  12  11  10       24.33      258.25    392.26 o 
  13  11  10      455.08     1044.55    437.13 o 
  14  11  10        3.60       83.22    447.04 o 
  15  11  10      178.43       39.39    499.72 o 
  16  11  10        8.71     -276.39    504.80 o 
   0  12  10      390.81      661.47    311.88 o 
   1  12  10     1104.57      996.11    239.11 o 
   2  12  10        9.97     -171.25    230.15 o 
   3  12  10    15666.29    16074.88    389.74 o 
   4  12  10      245.60      251.08    255.31 o 
   5  12  10     2613.76     2174.35    319.68 o 
   6  12  10       51.60        9.12    360.90 o 
   7  12  10     2564.27     2520.23    401.19 o 
   8  12  10       10.97      -88.71    351.23 o 
   9  12  10     7611.65     7823.03    463.67 o 
  10  12  10       11.67      -37.89    406.11 o 
  11  12  10     2384.66     2862.98    490.64 o 
  12  12  10      383.42      559.15    481.07 o 
  13  12  10     1518.47     1599.07    518.46 o 
  14  12  10       45.41       43.12    502.72 o 
  15  12  10     4130.76     3820.75    630.98 o 
   1  13  10     7606.85     7625.67    327.20 o 
   2  13  10      266.71      222.02    267.43 o 
   3  13  10       57.99     -158.73    276.68 o 
   4  13  10      519.49       21.46    285.13 o 
   5  13  10     9761.08    10483.18    622.30 o 
   6  13  10       31.86      135.10    367.25 o 
   7  13  10     9147.43     9939.29    500.02 o 
   8  13  10      212.94       14.72    410.03 o 
   9  13  10       83.28      139.50    451.56 o 
  10  13  10      106.74     -415.73    459.89 o 
  11  13  10     5719.17     6782.45    580.24 o 
  12  13  10        5.51      889.87    499.64 o 
  13  13  10     7999.66     8114.89    695.92 o 
  14  13  10       58.55      391.35    553.59 o 
   0  14  10       42.46     -458.22    458.22 o 
   1  14  10       25.44     -132.57    318.23 o 
   2  14  10        4.18     -317.76    317.76 o 
   3  14  10     1782.12     2410.15    352.01 o 
   4  14  10       10.81     -155.51    365.94 o 
   5  14  10      144.70     -163.67    375.81 o 
   6  14  10       24.25      251.86    411.83 o 
   7  14  10       47.52     -443.83    443.83 o 
   8  14  10       25.65     -270.29    488.53 o 
   9  14  10      927.29      517.87    655.70 o 
  10  14  10        8.86     -118.47    530.88 o 
  11  14  10      489.01        6.57    532.32 o 
  12  14  10       80.02     -271.07    537.43 o 
   1  15  10     2038.81     2003.15    376.53 o 
   2  15  10      296.45      331.44    388.98 o 
   3  15  10       67.05     -321.37    384.75 o 
   4  15  10       49.15     -323.33    389.04 o 
   5  15  10     2325.18     2164.68    426.72 o 
   6  15  10       12.72     -357.89    434.43 o 
   7  15  10     1912.03     2481.27    522.87 o 
   8  15  10        6.62     -100.76    542.25 o 
   9  15  10        2.19     -169.18    558.55 o 
  10  15  10       12.56      222.83    761.07 o 
  11  15  10     1453.79     1675.86    598.12 o 
   0  16  10       29.30      307.92    524.07 o 
   1  16  10     1464.92     1560.23    422.89 o 
   2  16  10      102.88     -406.92    406.92 o 
   3  16  10     5216.03     5923.12    495.70 o 
   4  16  10        2.11      246.91    432.00 o 
   5  16  10     1661.77     1824.20    450.18 o 
   6  16  10       98.62     -578.53    578.53 o 
   7  16  10     1035.37     1097.59    523.16 o 
   8  16  10      112.65      570.04    539.47 o 
   1  17  10      801.91      433.67    514.27 o 
   2  17  10       23.39     -487.02    487.02 o 
   3  17  10       21.90     -444.51    444.51 o 
   4  17  10        1.61      452.92    467.54 o 
   1   1  11    90737.73    91246.66   1093.47 o 
   2   1  11        3.37       85.54     90.53 o 
   3   1  11      406.00      408.77     94.40 o 
   5   1  11    61830.53    61231.09    608.68 o 
   6   1  11      381.62      318.87    131.23 o 
   7   1  11    51816.65    51038.65    501.61 o 
   8   1  11       36.82       11.01    114.53 o 
   9   1  11      146.67      129.57    132.28 o 
  10   1  11      510.30      463.97    141.80 o 
  11   1  11    36907.05    35981.08    454.21 o 
  12   1  11       41.87     -185.09    185.09 o 
  13   1  11    41586.76    38973.81    567.88 o 
  14   1  11      395.68      363.32    233.60 o 
  15   1  11     1461.74     1137.11    258.54 o 
  16   1  11        5.65     -256.30    256.30 o 
  17   1  11    10865.95    10391.29    499.41 o 
  18   1  11        1.50      -53.93    352.06 o 
  19   1  11    12741.86    11831.52    501.67 o 
  20   1  11        2.51     -409.11    409.11 o 
  21   1  11      557.56     -537.82    537.82 o 
   0   2  11       53.34      151.35    122.56 o 
   1   2  11    27355.39    25913.18    349.05 o 
   2   2  11      368.99      496.30     85.98 o 
   3   2  11   158574.89   161278.44   1497.30 o 
   4   2  11       64.04      -14.50     96.12 o 
   5   2  11    40878.74    40763.52    414.49 o 
   6   2  11     2086.85     2310.99    134.38 o 
   7   2  11    12428.50    12105.76    198.49 o 
   8   2  11        4.39      -89.72    120.57 o 
   9   2  11    84702.63    83114.72    769.59 o 
  10   2  11        2.02     -162.20    162.20 o 
  11   2  11    21094.45    20456.42    364.48 o 
  12   2  11      333.58      402.71    199.64 o 
  13   2  11     6518.98     6293.74    274.31 o 
  14   2  11      186.03     -229.70    229.70 o 
  15   2  11    29234.27    29272.80    538.39 o 
  16   2  11      158.08     -124.62    270.99 o 
  17   2  11    10286.01     9516.63    405.33 o 
  18   2  11        1.36     -322.48    322.48 o 
  19   2  11     1640.23      728.62    390.52 o 
  20   2  11       71.28        8.38    420.21 o 
  21   2  11    10014.18    10199.42    697.09 o 
   1   3  11     7899.96     8125.13    136.01 o 
   2   3  11     1652.84     1691.89    107.72 o 
   3   3  11     2682.15     2967.47    115.67 o 
   4   3  11      567.53      415.84     84.81 o 
   5   3  11     4476.10     4404.82    132.42 o 
   6   3  11      218.73       13.36    135.88 o 
   7   3  11     1080.23     1206.44    122.71 o 
   8   3  11      834.04      834.07    124.19 o 
   9   3  11      624.50      316.76    137.87 o 
  10   3  11       13.07     -136.20    171.29 o 
  11   3  11      791.52      894.49    197.19 o 
  12   3  11      508.67      443.54    224.69 o 
  13   3  11     1177.35     1260.97    255.73 o 
  14   3  11      593.75      327.00    276.00 o 
  15   3  11      104.17     -217.55    268.97 o 
  16   3  11        9.43     -169.91    307.39 o 
  17   3  11      368.81      250.86    336.67 o 
  18   3  11       10.07     -335.84    335.84 o 
  19   3  11      757.53      438.69    382.88 o 
  20   3  11        0.46     -134.68    433.65 o 
  21   3  11        9.98     -101.17    551.58 o 
   0   4  11     1283.36     1289.06    175.20 o 
   1   4  11    14198.01    13722.75    196.78 o 
   2   4  11     4415.48     5002.63    133.59 o 
   3   4  11    74275.31    73644.67    685.28 o 
   4   4  11      697.37      662.28    119.53 o 
   5   4  11    21364.44    20484.97    266.37 o 
   6   4  11      545.68      406.77    131.04 o 
   7   4  11    12713.82    12377.51    219.61 o 
   8   4  11       66.20      -93.22     93.22 o 
   9   4  11    41857.27    41340.00    453.61 o 
  10   4  11      175.98     -116.80    179.42 o 
  11   4  11     9514.48     9511.67    313.10 o 
  12   4  11       14.96     -111.81    225.28 o 
  13   4  11     3403.80     3683.07    300.12 o 
  14   4  11      640.42      357.13    323.82 o 
  15   4  11    20342.37    21205.02    551.87 o 
  16   4  11        2.73     -329.32    334.79 o 
  17   4  11     4628.04     5060.65    488.00 o 
  18   4  11       43.66     -397.03    397.03 o 
  19   4  11     1656.08     1615.26    485.69 o 
  20   4  11        2.69     -460.77    460.77 o 
   1   5  11   103118.48   101671.95    829.61 o 
   2   5  11        0.05      -98.87     98.87 o 
   3   5  11      118.17      -17.96     96.60 o 
   4   5  11        3.30      -67.80     99.16 o 
   5   5  11    42438.33    40198.58    422.64 o 
   6   5  11      659.16      783.86    128.69 o 
   7   5  11    70469.04    68681.86    618.46 o 
   8   5  11      172.92      383.97    153.84 o 
   9   5  11      154.45      271.18    173.74 o 
  10   5  11      120.34      -34.78    183.89 o 
  11   5  11    37619.22    36373.87    531.49 o 
  12   5  11        2.54     -196.40    230.46 o 
  13   5  11    36024.61    37093.17    662.48 o 
  14   5  11        0.33     -279.88    279.88 o 
  15   5  11      705.93      292.75    320.97 o 
  16   5  11        1.43     -255.55    353.56 o 
  17   5  11    10841.94    12007.68    536.38 o 
  18   5  11       22.07      -66.66    441.75 o 
  19   5  11    11618.79    13650.84    654.16 o 
  20   5  11       18.47     -369.39    528.70 o 
   0   6  11        0.99     -156.89    156.89 o 
   1   6  11     3232.68     3425.56    139.24 o 
   2   6  11      236.46      198.00    115.97 o 
   3   6  11     8742.65     9057.41    191.87 o 
   4   6  11        2.75       54.87    133.99 o 
   5   6  11     2448.82     2297.08    158.72 o 
   6   6  11      403.63      201.61    151.14 o 
   7   6  11     2539.57     2465.32    169.77 o 
   9   6  11     6503.65     6484.76    238.59 o 
  10   6  11       46.85     -179.53    203.78 o 
  11   6  11     4799.03     5054.74    265.26 o 
  12   6  11       99.52      155.68    248.41 o 
  13   6  11       22.94     -273.18    273.18 o 
  14   6  11        9.14      104.13    314.51 o 
  15   6  11     2942.55     2808.12    386.38 o 
  16   6  11      217.90     -268.68    387.03 o 
  17   6  11     1921.35     2462.33    444.56 o 
  18   6  11        2.25      267.04    465.07 o 
  19   6  11        2.70     -284.78    503.77 o 
  20   6  11       85.55      668.17    564.87 o 
   1   7  11    28273.48    27631.03    328.21 o 
   2   7  11       38.60     -138.44    138.73 o 
   3   7  11      493.36      302.67    135.09 o 
   4   7  11      662.65      541.79    145.71 o 
   5   7  11    15547.44    15050.12    300.23 o 
   6   7  11      777.07      639.86    153.00 o 
   7   7  11    16652.95    17267.65    301.91 o 
   8   7  11       33.99      112.85    169.13 o 
   9   7  11       91.13      -63.11    190.35 o 
  10   7  11        1.87     -190.04    208.45 o 
  11   7  11     7449.91     8168.18    308.68 o 
  12   7  11      159.38     -163.58    252.85 o 
  13   7  11    10412.44    10719.85    406.32 o 
  14   7  11       29.77      -76.47    339.64 o 
  15   7  11        1.55     -416.93    416.93 o 
  16   7  11        7.65      203.75    428.53 o 
  17   7  11     4730.83     5872.51    519.17 o 
  18   7  11      102.31     -341.12    508.32 o 
  19   7  11     2621.64     2230.07    553.19 o 
   0   8  11      118.11      -40.66    190.69 o 
   1   8  11    18795.21    18044.23    276.02 o 
   2   8  11      901.94      634.31    153.43 o 
   3   8  11    56033.91    54178.72    560.54 o 
   4   8  11      609.13      236.34    164.92 o 
   5   8  11    27114.88    26485.84    385.37 o 
   6   8  11      800.03      907.31    173.29 o 
   7   8  11     7071.76     7058.58    229.71 o 
   8   8  11       99.36     -122.27    197.80 o 
   9   8  11    36084.97    35530.38    571.65 o 
  10   8  11      358.68      129.68    243.68 o 
  11   8  11    10192.00    11023.92    374.60 o 
  12   8  11      405.47     -147.60    293.88 o 
  13   8  11     2917.90     3226.61    337.62 o 
  14   8  11      111.65      485.66    371.27 o 
  15   8  11    18359.24    19281.09    895.64 o 
  16   8  11        5.08       77.21    569.53 o 
  17   8  11     6356.12     7196.20    559.13 o 
  18   8  11       39.62     -355.18    481.27 o 
   1   9  11    11349.13    11294.99    219.57 o 
   2   9  11      110.49      -50.51    157.97 o 
   3   9  11      220.11       36.69    157.47 o 
   4   9  11      764.84      503.31    171.81 o 
   5   9  11     7240.43     7233.11    249.87 o 
   6   9  11       56.24     -168.74    184.98 o 
   7   9  11     6059.98     6421.85    267.58 o 
   8   9  11       39.75     -230.82    230.82 o 
   9   9  11      417.89      490.39    253.35 o 
  10   9  11       59.46     -239.10    277.33 o 
  11   9  11     4643.33     4520.01    333.31 o 
  12   9  11        8.58     -111.60    343.58 o 
  13   9  11     3896.50     4501.01    393.43 o 
  14   9  11        0.53       98.17    371.77 o 
  15   9  11      659.18      612.71    420.02 o 
  16   9  11        6.98      411.90    461.62 o 
  17   9  11     1279.34     2218.03    616.56 o 
  18   9  11        7.08      668.90    549.23 o 
   0  10  11       60.62      -87.26    216.57 o 
   1  10  11     1299.91     1026.63    165.85 o 
   2  10  11      287.57      251.86    164.41 o 
   3  10  11     8097.27     8172.43    291.90 o 
   4  10  11      341.46      350.03    193.18 o 
   5  10  11     1027.26      837.68    207.29 o 
   6  10  11       12.30      -43.86    246.72 o 
   7  10  11      428.61      334.79    254.68 o 
   8  10  11       89.58     -274.89    274.89 o 
   9  10  11     3545.69     3801.37    323.08 o 
  10  10  11       84.38      125.42    302.65 o 
  11  10  11     1180.16     1395.36    351.50 o 
  12  10  11       13.82     -336.16    342.34 o 
  13  10  11      907.15      992.00    399.03 o 
  14  10  11       52.92      364.31    412.52 o 
  15  10  11     2655.64     2428.48    513.99 o 
  16  10  11        4.52      202.17    543.43 o 
  17  10  11      576.47      610.72    743.99 o 
   1  11  11    16810.15    16644.32    353.19 o 
   2  11  11       65.25      -36.74    195.46 o 
   3  11  11       28.94       96.06    215.88 o 
   4  11  11       49.42      403.58    222.19 o 
   5  11  11    21081.86    21282.08    444.90 o 
   6  11  11       22.86      107.01    275.51 o 
   7  11  11    14379.74    15170.40    440.99 o 
   8  11  11        4.02      -69.59    302.87 o 
   9  11  11       42.68       55.79    349.10 o 
  10  11  11        5.16      350.02    361.84 o 
  11  11  11    14033.58    15339.23    562.90 o 
  12  11  11       89.46      153.41    388.93 o 
  13  11  11    11291.67    12140.19    585.28 o 
  14  11  11        8.10      344.54    456.54 o 
  15  11  11      402.13      752.04    502.35 o 
  16  11  11        0.30     -112.85    512.15 o 
   0  12  11       43.13       -6.76    312.67 o 
   1  12  11     3383.56     3636.41    350.03 o 
   2  12  11        0.61      -84.61    239.57 o 
   3  12  11    11323.49    11125.42    365.30 o 
   4  12  11      117.66      700.62    294.68 o 
   5  12  11     2164.26     1602.82    330.63 o 
   6  12  11       29.30      -75.61    336.06 o 
   7  12  11     1097.63     1025.26    366.50 o 
   8  12  11       46.65     -372.83    372.83 o 
   9  12  11     6818.87     6926.57    477.45 o 
  10  12  11        6.91     -397.00    397.00 o 
  11  12  11     2165.81     2421.64    483.01 o 
  12  12  11       14.66     -125.51    469.58 o 
  13  12  11      395.65      466.70    495.54 o 
  14  12  11       67.14     -302.69    531.88 o 
  15  12  11     2444.98     4324.80    737.07 o 
   1  13  11      296.24      273.12    279.34 o 
   2  13  11        7.09     -271.40    271.40 o 
   3  13  11      315.56      208.72    314.76 o 
   4  13  11        0.05     -207.58    345.49 o 
   5  13  11      621.02      603.66    380.25 o 
   6  13  11        7.96       75.82    382.97 o 
   7  13  11      365.09      118.01    426.56 o 
   8  13  11        3.13     -180.62    435.00 o 
   9  13  11      106.92     -467.93    467.93 o 
  10  13  11        1.42     -191.82    492.97 o 
  11  13  11     1160.40      766.64    512.73 o 
  12  13  11       42.28      603.41    529.60 o 
  13  13  11      519.77      292.34    548.87 o 
  14  13  11        3.88      131.40    661.62 o 
   0  14  11      259.64      -11.45    451.79 o 
   1  14  11     2432.54     2254.99    344.78 o 
   2  14  11        4.07      -30.20    355.03 o 
   3  14  11    11832.76    12194.80    504.86 o 
   4  14  11       49.64     -253.35    392.62 o 
   5  14  11     3253.13     3755.39    495.88 o 
   6  14  11       69.98       60.36    439.89 o 
   7  14  11     1472.04      837.82    558.41 o 
   8  14  11        5.63     -289.22    493.31 o 
   9  14  11     6841.57     8196.90    845.25 o 
  10  14  11       18.28      171.13    531.34 o 
  11  14  11     1543.91     1304.94    613.37 o 
  12  14  11        4.12     -538.81    538.81 o 
   1  15  11     5606.21     5777.52    450.42 o 
   2  15  11       17.93     -188.28    380.13 o 
   3  15  11        8.11     -133.65    383.63 o 
   4  15  11       21.27     -414.48    414.48 o 
   5  15  11     2863.08     2702.93    520.66 o 
   6  15  11        0.41     -437.25    470.81 o 
   7  15  11     3508.57     4035.38    548.72 o 
   8  15  11        0.76     -319.75    528.27 o 
   9  15  11      179.52     1270.36    568.12 o 
  10  15  11       28.73     -220.06    559.87 o 
   0  16  11       17.37      231.94    682.17 o 
   1  16  11      312.42      606.28    461.20 o 
   2  16  11       52.25      300.67    422.02 o 
   3  16  11        6.57     -108.65    424.10 o 
   4  16  11       24.69     -370.66    482.54 o 
   5  16  11       28.37      -46.29    500.98 o 
   6  16  11        1.65     1104.91    536.99 o 
   7  16  11       27.56     -510.91    510.91 o 
   1  17  11     3016.41     3044.22    527.53 o 
   2  17  11        0.08      408.32    555.99 o 
   3  17  11       14.63     -488.58    525.51 o 
   0   0  12     6125.31     6695.07    757.27 o 
   1   0  12    35559.67    33090.18    827.25 o 
   2   0  12      446.44      495.89    149.60 o 
   3   0  12   203811.73   205969.09   2842.86 o 
   4   0  12      592.72      520.04    134.04 o 
   5   0  12    36941.39    35771.07    562.00 o 
   6   0  12       79.86      -76.19    195.48 o 
   7   0  12    14041.65    13449.78    496.06 o 
   8   0  12      130.42        6.47    188.24 o 
   9   0  12    74185.41    70440.53    921.87 o 
  10   0  12     5010.30     5056.71    280.55 o 
  11   0  12    21409.14    19622.22    472.77 o 
  12   0  12       51.71     -107.84    248.18 o 
  13   0  12     9404.73     8362.61    386.33 o 
  14   0  12     1237.79      765.03    327.15 o 
  15   0  12    23534.59    22830.96    662.11 o 
  16   0  12       56.77      477.68    371.79 o 
  17   0  12    11237.07    11447.54    695.36 o 
  18   0  12     1042.43      730.35    462.37 o 
  19   0  12     1743.75      515.63    538.40 o 
  20   0  12      166.76      752.65    596.68 o 
  21   0  12    12573.24    11052.75   2107.49 o 
   1   1  12    37748.00    37928.98    707.39 o 
   2   1  12      430.45      545.48    119.26 o 
   3   1  12      133.31      253.22     97.15 o 
   4   1  12     1633.63     1401.40    116.77 o 
   5   1  12    29919.10    29270.33    358.61 o 
   6   1  12      512.98      443.69    138.19 o 
   7   1  12    23721.62    22530.95    343.59 o 
   8   1  12      188.32       46.34    136.02 o 
   9   1  12     2157.92     2176.95    141.12 o 
  10   1  12       27.73     -144.71    144.71 o 
  11   1  12    17039.03    16288.61    311.77 o 
  12   1  12      797.12      442.77    182.60 o 
  13   1  12    13372.39    12634.86    310.35 o 
  14   1  12      937.37      722.16    234.24 o 
  15   1  12      334.44     -247.40    247.40 o 
  16   1  12       62.21      196.51    262.05 o 
  17   1  12     3408.84     3083.90    327.50 o 
  18   1  12       54.37     -211.26    314.49 o 
  19   1  12     4598.48     4612.56    409.34 o 
  20   1  12        4.66     -400.14    400.14 o 
  21   1  12      149.57     -151.90    521.76 o 
   0   2  12      296.08      159.75    142.48 o 
   1   2  12     4583.71     4654.02    139.20 o 
   2   2  12       44.83      210.90     95.32 o 
   3   2  12    23360.28    23021.92    281.45 o 
   4   2  12       68.67       63.21    107.48 o 
   5   2  12     3721.41     3683.80    156.32 o 
   6   2  12      193.05       78.42    126.28 o 
   7   2  12     4828.69     5200.48    168.55 o 
   8   2  12     1611.36     1788.35    133.63 o 
   9   2  12    13945.11    13915.09    241.34 o 
  10   2  12       97.65     -157.88    157.88 o 
  11   2  12     1825.62     1747.09    199.45 o 
  12   2  12      263.91      258.48    203.95 o 
  13   2  12     1059.38     1143.38    231.43 o 
  14   2  12      261.69      132.44    252.70 o 
  15   2  12     5019.78     4766.44    290.99 o 
  16   2  12       40.71     -265.51    265.51 o 
  17   2  12      971.18      848.00    314.85 o 
  18   2  12       36.92       -6.17    321.33 o 
  19   2  12      406.51      183.76    377.72 o 
  20   2  12       33.86     -354.09    401.68 o 
   1   3  12   110354.88   108903.95   1028.34 o 
   2   3  12     1199.17     1213.86     92.63 o 
   3   3  12       34.42      107.22     89.05 o 
   4   3  12     2504.60     2556.37    115.09 o 
   5   3  12    66187.37    64130.81    613.07 o 
   6   3  12     1520.60     1530.17    126.17 o 
   7   3  12    63174.68    60824.79    590.79 o 
   8   3  12     1966.06     1806.56    134.24 o 
   9   3  12      569.00      617.93    147.97 o 
  10   3  12       59.68      -37.57    165.88 o 
  11   3  12    46047.98    44201.04    589.50 o 
  12   3  12        0.35      -43.01    219.69 o 
  13   3  12    44866.83    43792.47    699.25 o 
  14   3  12      309.43      255.93    275.23 o 
  15   3  12     1113.64     1199.02    299.72 o 
  16   3  12      188.53      -21.29    299.92 o 
  17   3  12    10113.68    10381.72    446.03 o 
  18   3  12       68.20     -283.38    349.22 o 
  19   3  12    14598.66    15850.37    628.85 o 
  20   3  12      107.71     -399.71    459.20 o 
   0   4  12     2905.14     2927.26    190.80 o 
   1   4  12    14797.54    14247.74    221.03 o 
   2   4  12     4167.44     4059.07    138.03 o 
   3   4  12    37704.86    36648.15    375.33 o 
   4   4  12       74.36      -47.72    102.95 o 
   5   4  12    15259.82    14816.30    232.80 o 
   6   4  12     1067.28      752.34    140.44 o 
   7   4  12     5437.60     5687.71    187.13 o 
   8   4  12      101.15      261.38    141.24 o 
   9   4  12    31438.86    30366.79    391.50 o 
  10   4  12       73.52     -176.90    176.90 o 
  11   4  12     7526.75     8067.86    289.73 o 
  12   4  12      736.16      836.23    233.09 o 
  13   4  12     3401.50     3294.95    352.18 o 
  14   4  12      121.80      -31.53    281.04 o 
  15   4  12    15563.31    16045.71    484.43 o 
  16   4  12      540.10      397.71    355.74 o 
  17   4  12     5433.78     5655.80    440.08 o 
  18   4  12       57.71     -403.27    403.27 o 
  19   4  12      285.51     -187.13    426.40 o 
  20   4  12        9.19     -334.75    460.39 o 
   1   5  12     4922.90     5001.46    132.12 o 
   2   5  12      230.62       29.71    107.09 o 
   3   5  12      226.33       71.93    117.91 o 
   4   5  12      133.00      -92.64    122.53 o 
   5   5  12     1425.58     1384.44    127.22 o 
   6   5  12      229.54      -39.49    119.56 o 
   7   5  12     2999.56     2880.82    163.75 o 
   8   5  12      188.25      -26.11    152.55 o 
   9   5  12      103.29     -150.00    172.09 o 
  10   5  12        1.61     -187.92    187.92 o 
  11   5  12     1528.05     1643.00    219.11 o 
  12   5  12       22.11     -234.67    234.67 o 
  13   5  12     1421.75     1969.90    287.29 o 
  14   5  12      289.02      219.42    288.05 o 
  15   5  12       49.29      -22.65    316.97 o 
  16   5  12        3.22     -255.45    348.07 o 
  17   5  12     1062.19      755.01    464.01 o 
  18   5  12        0.35     -422.07    422.07 o 
  19   5  12      300.69     -424.54    483.62 o 
  20   5  12        4.77     -520.58    520.58 o 
   0   6  12      634.37      600.58    162.52 o 
   1   6  12    17658.00    17698.15    248.10 o 
   2   6  12      393.07      276.02    122.46 o 
   3   6  12    64983.92    62749.61    590.83 o 
   4   6  12      101.81     -104.28    130.93 o 
   5   6  12    23665.93    23309.62    348.92 o 
   6   6  12     3611.69     3760.95    177.80 o 
   7   6  12    15852.96    15624.93    281.73 o 
   8   6  12       12.21     -170.42    170.42 o 
   9   6  12    37986.59    36107.21    498.55 o 
  10   6  12      566.77      518.38    203.77 o 
  11   6  12     9405.38     9281.25    298.17 o 
  12   6  12      577.45      310.90    245.64 o 
  13   6  12     3651.93     3220.06    314.35 o 
  14   6  12        3.93     -127.81    317.90 o 
  15   6  12    20597.96    20753.60    623.28 o 
  16   6  12       16.04      289.88    359.62 o 
  17   6  12     5502.41     5458.92    514.63 o 
  18   6  12      133.91      255.00    455.67 o 
  19   6  12      938.51      962.07    512.14 o 
   1   7  12    52259.98    50778.70    500.92 o 
   2   7  12     2442.79     2443.08    168.82 o 
   3   7  12      155.42       35.00    151.79 o 
   4   7  12      979.61     1401.87    161.17 o 
   5   7  12    24703.12    24209.19    382.00 o 
   6   7  12      982.18     1160.13    182.47 o 
   7   7  12    38235.76    37676.11    523.54 o 
   8   7  12       18.66      -41.10    188.60 o 
   9   7  12      263.99       71.06    198.25 o 
  10   7  12     1281.28      967.19    223.85 o 
  11   7  12    12292.16    13222.59    431.92 o 
  12   7  12       47.92       91.77    264.71 o 
  13   7  12    16885.72    17041.65    490.66 o 
  14   7  12      159.38      255.86    326.42 o 
  15   7  12      765.68      877.87    386.87 o 
  16   7  12      205.47      -96.67    393.40 o 
  17   7  12     4390.21     3571.70    533.98 o 
  18   7  12        0.61     -424.99    463.94 o 
  19   7  12     4182.46     4496.24    594.54 o 
   0   8  12      224.68      256.78    217.17 o 
   1   8  12      325.07      187.14    160.50 o 
   2   8  12       11.63     -102.79    156.89 o 
   3   8  12       54.11      133.89    158.47 o 
   4   8  12     1451.64      990.35    168.87 o 
   5   8  12      104.45      260.06    162.11 o 
   6   8  12      621.05      593.18    197.05 o 
   7   8  12      129.99      290.43    198.41 o 
   8   8  12       45.18     -161.06    202.23 o 
   9   8  12       72.70      185.91    233.72 o 
  10   8  12      414.12      386.62    248.12 o 
  11   8  12        3.35      130.11    274.40 o 
  12   8  12        3.73      -83.23    291.63 o 
  13   8  12      530.57      320.43    305.25 o 
  14   8  12       35.70      116.32    403.71 o 
  15   8  12        5.15      868.23    394.35 o 
  16   8  12       11.26     -309.60    439.67 o 
  17   8  12       28.83      659.22    462.75 o 
  18   8  12        1.42      367.69    506.12 o 
   1   9  12    30728.60    29408.91    388.02 o 
   2   9  12      984.90      697.06    167.57 o 
   3   9  12      304.47      343.92    168.32 o 
   4   9  12     1508.84     1123.97    176.94 o 
   5   9  12    28201.39    27877.42    461.84 o 
   6   9  12       20.79     -119.83    207.48 o 
   7   9  12    13866.83    13347.70    342.93 o 
   8   9  12      387.81      218.27    251.63 o 
   9   9  12        7.20     -132.89    256.43 o 
  10   9  12       22.39     -145.96    276.91 o 
  11   9  12    13665.83    13982.52    439.08 o 
  12   9  12       90.15     -295.13    295.13 o 
  13   9  12    11398.39    11686.86    688.35 o 
  14   9  12      179.66      350.89    392.35 o 
  15   9  12      153.80        4.95    440.39 o 
  16   9  12       78.22      472.83    473.42 o 
  17   9  12     3793.43     4116.65    619.49 o 
   0  10  12      831.38      814.68    237.43 o 
   1  10  12     5590.48     5621.28    216.67 o 
   2  10  12      488.83      340.74    190.39 o 
   3  10  12    24947.23    24553.96    380.21 o 
   4  10  12      157.01     -190.97    190.97 o 
   5  10  12     8124.42     8120.72    334.96 o 
   6  10  12       94.17     -249.97    251.01 o 
   7  10  12     4280.84     4587.96    320.94 o 
   8  10  12      341.39       16.31    294.70 o 
   9  10  12    18802.65    19320.94    506.65 o 
  10  10  12       73.57     -294.75    294.75 o 
  11  10  12     5973.39     6346.70    410.77 o 
  12  10  12      516.83      594.97    360.17 o 
  13  10  12     1017.73     1779.07    418.92 o 
  14  10  12       29.96      293.82    412.31 o 
  15  10  12     9058.34     9837.10    651.85 o 
  16  10  12       10.34     -242.35    568.46 o 
  17  10  12     2390.82     2517.88    665.23 o 
   1  11  12      339.22      424.21    189.75 o 
   2  11  12      212.91      454.28    208.68 o 
   3  11  12      658.86      624.58    234.41 o 
   4  11  12      166.35     -172.62    264.06 o 
   5  11  12      276.69      123.89    270.24 o 
   6  11  12        2.82     -209.90    283.91 o 
   7  11  12      653.44       40.47    311.45 o 
   8  11  12      121.77      118.69    330.90 o 
   9  11  12      476.40      821.57    377.93 o 
  10  11  12      272.62      219.07    381.43 o 
  11  11  12        8.64      116.37    396.25 o 
  12  11  12        0.19     -212.34    417.08 o 
  13  11  12      452.89     1362.51    451.81 o 
  14  11  12      110.19      -81.14    658.51 o 
  15  11  12      372.80       88.91    528.33 o 
  16  11  12       23.65      -26.55    584.10 o 
   0  12  12      295.92      312.24    359.98 o 
   1  12  12     1793.73     1629.68    262.84 o 
   2  12  12       70.33      -76.97    285.00 o 
   3  12  12    14575.83    14752.14    447.49 o 
   4  12  12       23.19     -264.23    303.31 o 
   5  12  12     3066.36     2836.99    370.01 o 
   6  12  12      864.92      916.37    400.78 o 
   7  12  12     1500.03     1137.37    409.90 o 
   8  12  12       19.88      156.96    403.62 o 
   9  12  12     7669.33     8451.37    518.06 o 
  10  12  12       89.10     -312.74    426.82 o 
  11  12  12     2100.21     2478.58    487.33 o 
  12  12  12       48.75     -134.11    501.15 o 
  13  12  12      936.16      343.75    710.25 o 
  14  12  12       64.82     -355.30    533.59 o 
   1  13  12    11212.70    11199.73    413.51 o 
   2  13  12      176.42      326.98    297.68 o 
   3  13  12      127.03      147.48    354.09 o 
   4  13  12      122.27      133.85    348.92 o 
   5  13  12     7208.31     8106.49    645.80 o 
   6  13  12       58.60     -215.25    420.86 o 
   7  13  12     9164.66     8920.39    551.08 o 
   8  13  12       72.97     -432.75    432.75 o 
   9  13  12      267.21      162.73    544.95 o 
  10  13  12      194.58     -475.65    475.65 o 
  11  13  12     4058.34     3966.98    563.89 o 
  12  13  12        0.73     -521.76    521.76 o 
  13  13  12     6604.51     7511.02    654.06 o 
   0  14  12        1.71     -293.57    548.45 o 
   1  14  12       15.30     -340.70    340.70 o 
   2  14  12       21.09     -353.71    353.71 o 
   3  14  12      878.64      612.49    437.29 o 
   4  14  12        8.56       45.11    425.86 o 
   5  14  12      186.04      102.74    440.26 o 
   6  14  12        0.50      281.22    454.56 o 
   7  14  12      195.87     -482.24    482.24 o 
   8  14  12      108.15      -47.87    498.46 o 
   9  14  12      582.71      903.13    520.00 o 
  10  14  12       48.37     -517.58    517.58 o 
  11  14  12      418.67     -170.38    564.67 o 
   1  15  12     1882.08     2200.01    471.42 o 
   2  15  12        7.30     -196.20    459.56 o 
   3  15  12        0.41     -249.61    460.59 o 
   4  15  12      153.55      -41.76    469.14 o 
   5  15  12     1514.32     1041.45    486.37 o 
   6  15  12       10.35     -469.64    469.64 o 
   7  15  12     1629.29     1286.59    505.12 o 
   8  15  12       64.99     -130.79    528.69 o 
   9  15  12       12.40     -535.98    535.98 o 
   0  16  12       24.16     1258.11   1137.98 o 
   1  16  12     1274.69     1960.58    512.27 o 
   2  16  12       10.61      -78.76    540.41 o 
   3  16  12     4339.03     4875.00    561.80 o 
   4  16  12       32.27      -98.57    495.01 o 
   5  16  12     1272.96     1587.57    540.91 o 
   6  16  12      123.84      106.73    643.20 o 
   7  16  12      765.29      545.35   1163.39 o 
   1   1  13    44852.41    42901.53    640.92 o 
   2   1  13    11134.97    11092.48    234.51 o 
   3   1  13       49.17      183.91    101.11 o 
   4   1  13     4762.51     4814.30    156.55 o 
   5   1  13    65035.20    63871.12    657.56 o 
   6   1  13        0.03     -130.34    130.34 o 
   7   1  13    36354.53    36133.80    455.56 o 
   8   1  13     1264.78     1001.08    189.40 o 
   9   1  13       84.17     -108.43    159.10 o 
  10   1  13      155.30      101.84    141.42 o 
  11   1  13    32601.75    30376.05    429.47 o 
  12   1  13       49.36       26.57    192.36 o 
  13   1  13    26007.79    25388.07    458.46 o 
  14   1  13     1892.38     1676.58    255.00 o 
  16   1  13      296.32      395.75    259.07 o 
  17   1  13     7958.13     7050.41    368.46 o 
  18   1  13       19.41      -22.09    317.68 o 
  19   1  13     8960.23     8181.20    451.76 o 
  20   1  13      405.89      -28.76    430.67 o 
   0   2  13     4274.57     4106.30    225.60 o 
   1   2  13    24651.88    24319.39    334.78 o 
   2   2  13     2380.59     2382.27    149.67 o 
   3   2  13    91584.21    88603.25    888.41 o 
   4   2  13      769.34      594.02    106.79 o 
   5   2  13    23647.63    22854.56    326.70 o 
   6   2  13     3423.17     3721.13    240.76 o 
   7   2  13    11880.78    12226.43    256.90 o 
   8   2  13     2741.71     2584.13    165.82 o 
   9   2  13    50260.30    49475.35    588.04 o 
  10   2  13     2603.55     2262.19    156.66 o 
  11   2  13    18665.95    18200.66    338.28 o 
  12   2  13     4305.63     4435.80    237.09 o 
  13   2  13     6772.33     6472.01    275.62 o 
  14   2  13     2129.45     2077.16    265.79 o 
  15   2  13    22219.29    22133.96    524.70 o 
  16   2  13       82.97     -267.37    331.12 o 
  17   2  13     8124.94     7675.33    454.76 o 
  18   2  13     1051.98     1134.50    360.60 o 
  19   2  13      715.16     1384.92    421.89 o 
  20   2  13      240.69     1078.84    508.96 o 
   1   3  13     9438.74     9562.21    175.58 o 
   2   3  13     1405.91     1479.58    101.45 o 
   3   3  13      264.29      106.89    113.74 o 
   4   3  13       29.52     -114.15    122.66 o 
   5   3  13     1152.19     1043.58    112.42 o 
   6   3  13        5.42     -121.70    121.70 o 
   7   3  13     4093.80     4301.15    214.40 o 
   9   3  13     3270.40     3236.67    191.58 o 
  10   3  13      748.03      662.66    161.84 o 
  11   3  13      874.95      536.76    197.98 o 
  12   3  13      367.13      401.99    222.59 o 
  13   3  13      241.71      184.04    229.95 o 
  14   3  13      400.37      147.60    253.79 o 
  15   3  13      273.45       30.69    269.35 o 
  16   3  13      423.28       90.62    298.54 o 
  17   3  13       80.38     -109.07    333.30 o 
  18   3  13        0.37     -337.12    351.02 o 
  19   3  13      461.24      275.36    421.14 o 
  20   3  13        6.82      335.44    511.82 o 
   0   4  13     4426.90     4700.04    233.61 o 
   1   4  13    11752.68    11788.77    209.68 o 
   2   4  13     3513.80     3354.94    143.68 o 
   3   4  13    44489.34    42934.88    459.99 o 
   4   4  13     1796.70     1703.94    135.00 o 
   5   4  13    17203.16    17230.82    268.78 o 
   6   4  13     4161.26     3992.30    155.65 o 
   7   4  13    10142.43    10042.55    216.42 o 
   8   4  13      308.84      353.00    178.06 o 
   9   4  13    24516.13    23932.80    345.28 o 
  10   4  13       91.07      -66.63    172.84 o 
  11   4  13     7109.45     6998.62    266.67 o 
  12   4  13     2632.31     2487.09    241.19 o 
  13   4  13     1038.74     1039.81    264.06 o 
  14   4  13      234.51        2.18    278.34 o 
  15   4  13    15274.61    14547.42    441.09 o 
  16   4  13      188.41      -76.36    335.86 o 
  17   4  13     2511.96     2120.81    364.36 o 
  18   4  13      522.66      526.03    383.00 o 
  19   4  13      631.86     1307.73    470.69 o 
  20   4  13      243.01     -448.68    496.18 o 
   1   5  13    67947.09    66681.91    630.04 o 
   2   5  13     3628.37     3553.45    153.35 o 
   3   5  13      764.04      758.79    135.29 o 
   4   5  13     2339.19     2318.20    158.03 o 
   5   5  13    41857.03    40107.34    444.14 o 
   6   5  13      538.91      228.59    157.16 o 
   7   5  13    63565.17    60972.75    650.25 o 
   8   5  13      198.53       76.68    142.96 o 
   9   5  13      373.88      426.15    164.20 o 
  10   5  13     5426.53     5158.79    229.74 o 
  11   5  13    17269.61    17764.35    363.88 o 
  12   5  13      226.91      113.28    251.78 o 
  13   5  13    26713.49    27353.21    563.88 o 
  14   5  13     1470.47     1540.10    300.82 o 
  15   5  13      604.49      839.98    322.08 o 
  16   5  13     1487.12     1900.99    373.83 o 
  17   5  13     8437.21     8629.02    532.17 o 
  18   5  13       12.46        1.68    417.03 o 
  19   5  13     8436.92     8001.85    616.49 o 
   0   6  13     4375.02     4377.23    203.11 o 
   1   6  13     4118.25     4346.33    197.29 o 
   2   6  13     1213.86      907.90    107.11 o 
   3   6  13     8613.88     8673.04    186.83 o 
   4   6  13      371.83       19.69    121.28 o 
   5   6  13     1267.79     1106.71    143.47 o 
   6   6  13     3313.45     3749.92    168.36 o 
   7   6  13       50.66     -156.56    156.56 o 
   8   6  13       94.88     -160.54    160.54 o 
   9   6  13     8531.33     8658.24    300.99 o 
  10   6  13       22.04       30.31    197.82 o 
  11   6  13      954.04     1071.52    249.46 o 
  12   6  13      143.97     -243.45    243.45 o 
  13   6  13      303.20      -84.94    273.04 o 
  14   6  13       43.64     -261.77    312.59 o 
  15   6  13     2953.47     3229.10    354.80 o 
  16   6  13       47.15       60.00    365.42 o 
  17   6  13     1849.65     1611.29    420.69 o 
  18   6  13       70.43      -99.97    438.43 o 
  19   6  13       98.67     -399.59    500.82 o 
   1   7  13    18652.56    17923.74    273.55 o 
   2   7  13       47.57     -134.31    152.11 o 
   3   7  13     2212.52     2204.41    168.00 o 
   4   7  13      190.77        5.68    152.03 o 
   5   7  13    14236.59    14041.64    287.24 o 
   6   7  13      227.55      157.26    156.37 o 
   7   7  13     8478.97     8692.31    264.39 o 
   8   7  13      577.69      478.55    198.56 o 
   9   7  13      165.94     -198.21    207.48 o 
  10   7  13     2386.17     2111.50    244.94 o 
  11   7  13     5116.11     5115.74    293.11 o 
  12   7  13       41.51       -1.41    278.41 o 
  13   7  13     5430.49     5574.96    349.25 o 
  14   7  13      575.26      319.58    324.42 o 
  15   7  13       48.04      780.13    375.41 o 
  16   7  13      316.75      -43.01    403.37 o 
  17   7  13     3926.67     3852.13    455.68 o 
  18   7  13       24.56      -64.27    497.67 o 
   0   8  13     5784.19     5902.05    275.22 o 
   1   8  13     9762.18     9989.70    252.56 o 
   2   8  13      836.14      574.94    176.12 o 
   3   8  13    48377.59    47389.77    557.52 o 
   4   8  13     2681.57     2205.50    193.54 o 
   5   8  13    14435.28    14918.54    298.89 o 
   6   8  13     3209.46     3321.43    223.72 o 
   7   8  13     7668.78     7667.70    278.36 o 
   8   8  13      267.18      -84.16    214.37 o 
   9   8  13    32092.29    32700.51    537.77 o 
  10   8  13     2074.74     2203.58    267.64 o 
  11   8  13     9884.70     9601.98    376.08 o 
  12   8  13     3588.39     3660.56    327.88 o 
  13   8  13     1625.74     1944.48    324.79 o 
  14   8  13      689.87     1029.26    366.00 o 
  15   8  13    14189.94    14281.40    592.36 o 
  16   8  13       23.36     -293.02    425.73 o 
  17   8  13     3683.13     4362.16    523.78 o 
  18   8  13     1035.11      657.15    703.62 o 
   1   9  13     8300.72     8405.75    223.02 o 
   2   9  13      768.89      840.50    175.67 o 
   3   9  13       54.42     -100.40    184.70 o 
   4   9  13      300.95        2.74    195.70 o 
   5   9  13     5628.26     5441.20    250.35 o 
   6   9  13      184.33      296.52    220.36 o 
   7   9  13     7757.26     8459.31    325.77 o 
   8   9  13      834.64      671.90    261.14 o 
   9   9  13       13.14     -265.21    265.21 o 
  10   9  13      397.15      141.08    289.84 o 
  11   9  13     3625.30     4196.80    344.44 o 
  12   9  13       42.19     -286.70    314.65 o 
  13   9  13     4890.19     5522.28    429.23 o 
  14   9  13      489.08       18.15    396.31 o 
  15   9  13      692.16      427.85    431.50 o 
  16   9  13       73.97      356.83    452.90 o 
  17   9  13     1060.26      807.73    554.28 o 
   0  10  13      706.10      753.36    252.74 o 
   1  10  13      739.20      691.16    180.84 o 
   2  10  13      150.91     -191.34    191.34 o 
   3  10  13     4910.87     5510.41    268.52 o 
   4  10  13      175.43     -145.05    216.27 o 
   5  10  13      478.72      191.33    232.36 o 
   6  10  13       65.66      -27.26    260.29 o 
   7  10  13     1958.03     1999.48    306.83 o 
   8  10  13       31.82     -103.74    350.40 o 
   9  10  13     3685.76     3506.56    372.16 o 
  10  10  13      674.17      475.10    326.11 o 
  11  10  13     1176.46     1315.46    363.40 o 
  12  10  13      232.91      545.76    393.61 o 
  13  10  13      666.36     1116.94    423.33 o 
  14  10  13       23.49     1236.82    429.82 o 
  15  10  13     1968.03     3450.34    641.04 o 
  16  10  13       95.76     1299.56    538.11 o 
   1  11  13    16865.77    16885.88    369.06 o 
   2  11  13     2822.99     3336.23    270.41 o 
   3  11  13      121.75     -239.38    239.38 o 
   4  11  13     1079.11      568.93    302.82 o 
   5  11  13    14889.51    15293.52    482.40 o 
   6  11  13      340.58      -74.51    359.80 o 
   7  11  13    13998.98    14509.15    473.67 o 
   8  11  13      974.23      647.64    339.72 o 
   9  11  13       45.57     -175.79    381.44 o 
  10  11  13      400.66     1005.03    391.99 o 
  11  11  13     8824.02     9501.72    633.84 o 
  12  11  13        0.03       21.99    412.64 o 
  13  11  13     8009.66     9269.45    547.61 o 
  14  11  13      747.24     1460.39    492.00 o 
  15  11  13      129.60      211.02    795.25 o 
   0  12  13     1425.48      863.62    441.93 o 
   1  12  13     2119.95     1745.47    310.05 o 
   2  12  13      952.56      697.87    303.22 o 
   3  12  13     8185.01     9122.16    407.54 o 
   4  12  13       71.03     -324.50    324.50 o 
   5  12  13     1947.63     1538.31    368.21 o 
   6  12  13      389.91      396.47    378.48 o 
   7  12  13      959.37      308.67    437.53 o 
   8  12  13      684.92      316.93    408.01 o 
   9  12  13     4685.12     4000.54    471.84 o 
  10  12  13      114.10      195.73    429.42 o 
  11  12  13     2464.88     2561.57    477.97 o 
  12  12  13       66.98      246.12    496.53 o 
  13  12  13      197.64      392.57    505.53 o 
  14  12  13       64.16      790.35    631.12 o 
   1  13  13     1126.44     1386.72    358.20 o 
   2  13  13       77.91     -164.19    340.26 o 
   3  13  13       31.59      193.32    354.66 o 
   4  13  13      182.73      248.53    374.53 o 
   5  13  13      271.89      217.62    404.25 o 
   6  13  13       71.68     -408.63    408.63 o 
   7  13  13      613.85      759.27    440.90 o 
   8  13  13       18.89     -326.52    445.93 o 
   9  13  13       86.46     -422.16    437.94 o 
  10  13  13      113.85     -474.27    474.27 o 
  11  13  13      319.93      292.65    503.53 o 
  12  13  13       15.60      335.61    514.35 o 
  13  13  13      304.94     1162.32   1496.78 o 
   0  14  13     1477.91     1550.66    669.63 o 
   1  14  13     1945.59     1564.17    440.08 o 
   2  14  13      140.88     -397.17    397.17 o 
   3  14  13     7875.58     8171.44    507.10 o 
   4  14  13       65.71      572.45    412.49 o 
   5  14  13     1593.02     2014.00    465.01 o 
   6  14  13      673.48      570.21    458.05 o 
   7  14  13     1214.32      980.15    504.86 o 
   8  14  13       78.66     -424.21    478.72 o 
   9  14  13     6645.13     6942.39    838.15 o 
  10  14  13      148.87      -75.50    516.44 o 
  11  14  13     1352.46     1783.69    560.95 o 
   1  15  13     4085.58     4694.97    731.12 o 
   2  15  13      350.94      813.00    527.54 o 
   3  15  13       14.37     -398.67    498.46 o 
   4  15  13      143.52     -540.18    653.89 o 
   5  15  13     1867.26     2452.65    504.59 o 
   6  15  13       21.42      746.45    480.53 o 
   7  15  13     2637.67     3125.52    524.43 o 
   8  15  13      233.64      387.01    543.78 o 
   9  15  13       74.51      387.00    549.24 o 
   0  16  13        2.25      -13.97    753.75 o 
   1  16  13       57.02       70.44    558.59 o 
   2  16  13        2.06     -170.18    526.75 o 
   3  16  13       15.22     -381.36    632.85 o 
   4  16  13       16.56      424.34    541.36 o 
   5  16  13        0.28      199.23    551.63 o 
   0   0  14    32094.10    31506.95    969.05 o 
   1   0  14    30471.46    28790.63    573.28 o 
   2   0  14     4649.18     4131.78    311.19 o 
   3   0  14    70022.65    67769.42   1082.31 o 
   4   0  14     2163.75     2265.61    159.00 o 
   5   0  14    29331.09    28988.62    469.47 o 
   6   0  14    11467.66    11383.19    336.20 o 
   7   0  14     3461.18     3082.34    266.91 o 
   8   0  14     3833.51     3807.76    324.48 o 
   9   0  14    52682.17    49944.07    882.47 o 
  10   0  14     4691.32     5132.37    341.30 o 
  11   0  14    25147.49    24062.11    485.15 o 
  12   0  14     7801.19     7973.61    392.09 o 
  13   0  14     4595.74     4507.93    384.50 o 
  14   0  14     3166.70     3039.56    405.40 o 
  15   0  14    17433.71    17783.61    652.36 o 
  16   0  14      173.84     -109.25    338.55 o 
  17   0  14     8793.68     8692.58    657.36 o 
  18   0  14     1734.26     1841.67    513.83 o 
  19   0  14     1061.62     1030.57    497.12 o 
  20   0  14      775.03     1216.40    704.33 o 
   1   1  14    24168.57    22415.89    427.67 o 
   2   1  14     3213.62     3367.23    199.91 o 
   3   1  14      106.99      149.48    105.13 o 
   4   1  14     1498.71     1641.20    138.81 o 
   5   1  14    13935.41    13151.49    226.76 o 
   6   1  14      671.88      336.91    153.63 o 
   7   1  14    13541.97    13117.19    262.13 o 
   8   1  14     4323.46     4680.04    219.63 o 
   9   1  14     2953.62     2776.01    211.71 o 
  10   1  14     1640.04     1333.41    186.99 o 
  11   1  14    12188.49    11702.67    284.68 o 
  12   1  14      231.74      403.73    209.15 o 
  13   1  14     4343.23     4357.70    236.43 o 
  14   1  14     2584.96     2755.51    254.95 o 
  15   1  14      284.68      -19.34    249.35 o 
  16   1  14     1704.33     1578.76    284.93 o 
  17   1  14     3016.51     3160.46    351.48 o 
  18   1  14       21.32     -300.55    328.75 o 
  19   1  14     3939.83     3571.92    411.23 o 
  20   1  14      177.47      670.89    499.30 o 
   0   2  14    10638.81    10209.16    339.22 o 
   1   2  14     5392.45     5429.27    196.45 o 
   2   2  14     3912.74     3973.39    170.04 o 
   3   2  14     6274.76     6929.00    167.62 o 
   4   2  14       58.97      -36.95    114.46 o 
   5   2  14     3766.98     3798.65    190.49 o 
   6   2  14     2489.44     2370.05    161.56 o 
   7   2  14      161.28      -91.87    173.17 o 
   8   2  14       89.05      105.72    180.07 o 
   9   2  14     8360.85     8625.35    230.64 o 
  10   2  14     1136.72     1047.92    185.34 o 
  11   2  14     3166.97     3115.33    201.74 o 
  12   2  14      784.94      624.51    194.13 o 
  13   2  14      158.89      325.17    211.53 o 
  14   2  14       55.22     -234.97    234.97 o 
  15   2  14     3806.43     3836.79    291.22 o 
  16   2  14      519.89      323.56    276.07 o 
  17   2  14      841.67      891.47    327.94 o 
  18   2  14      573.02      286.54    342.10 o 
  19   2  14      315.71     -199.93    386.81 o 
  20   2  14      181.93      475.67    521.47 o 
   1   3  14    62753.46    59422.57    672.63 o 
   2   3  14     8959.88     8557.13    213.25 o 
   3   3  14       22.90      145.63    123.05 o 
   4   3  14    19620.33    19434.24    310.35 o 
   5   3  14    34859.71    34135.22    410.52 o 
   6   3  14      389.67      185.65    144.39 o 
   7   3  14    59180.41    57310.22    606.68 o 
   8   3  14     5645.37     6089.97    201.81 o 
   9   3  14      169.90     -136.24    160.55 o 
  10   3  14     5873.63     6087.80    219.86 o 
  11   3  14    19329.68    18350.14    349.64 o 
  12   3  14      428.64      394.51    199.18 o 
  13   3  14    20220.24    20636.56    506.82 o 
  14   3  14     2948.95     3331.35    273.53 o 
  15   3  14      553.35     1066.23    265.98 o 
  16   3  14     3106.92     2934.75    319.21 o 
  17   3  14     7034.18     7447.52    407.08 o 
  18   3  14       16.73      -60.01    345.24 o 
  19   3  14    10271.23    10428.61    550.32 o 
  20   3  14     1039.96      647.20   1493.95 o 
   0   4  14     8565.86     8493.83    270.49 o 
   1   4  14    14508.36    14360.08    245.74 o 
   2   4  14     1482.13     1258.86    116.70 o 
   3   4  14    41524.09    40538.01    428.13 o 
   4   4  14     4021.23     3991.46    150.32 o 
   5   4  14     3294.39     3484.98    167.72 o 
   6   4  14     5368.57     5291.41    189.82 o 
   7   4  14     6170.38     6493.94    199.95 o 
   8   4  14     1772.54     1520.20    157.99 o 
   9   4  14    33979.50    33289.57    471.44 o 
  10   4  14      658.29      830.43    203.66 o 
  11   4  14     9708.00     9604.82    273.23 o 
  12   4  14     4046.68     4141.43    262.32 o 
  13   4  14     2442.06     2609.29    280.89 o 
  14   4  14     1116.37     1117.05    281.22 o 
  15   4  14     8796.63     9628.94    362.04 o 
  16   4  14      391.45      755.07    306.59 o 
  17   4  14     4204.70     4414.27    384.27 o 
  18   4  14      727.51      521.53    371.23 o 
  19   4  14      144.23      226.28    483.58 o 
   1   5  14     2842.19     3124.67    133.20 o 
   2   5  14       28.59        3.45    113.26 o 
   3   5  14        0.38      122.33    135.75 o 
   4   5  14      902.30      629.28    164.23 o 
   5   5  14      992.30      759.68    156.44 o 
   6   5  14     1925.48     1773.45    170.65 o 
   7   5  14     2409.00     2523.66    209.02 o 
   8   5  14       21.53     -187.59    187.59 o 
   9   5  14      107.67      166.23    195.45 o 
  10   5  14     1573.97     1238.85    191.00 o 
  11   5  14      190.69      324.62    212.07 o 
  12   5  14       27.24       92.01    245.39 o 
  13   5  14      558.80      328.67    262.27 o 
  14   5  14      272.40      373.49    280.69 o 
  15   5  14       48.45      327.00    308.61 o 
  16   5  14       91.74      528.89    373.17 o 
  17   5  14      550.62     1146.37    394.04 o 
  18   5  14        9.92     -329.72    393.65 o 
  19   5  14      135.44       19.52    521.88 o 
   0   6  14     7001.21     6930.30    249.96 o 
   1   6  14    12652.81    12246.07    249.61 o 
   2   6  14     3063.96     3044.94    196.06 o 
   3   6  14    44085.45    43156.75    480.35 o 
   4   6  14     1369.68     1356.31    202.82 o 
   5   6  14     6555.21     6503.21    229.08 o 
   6   6  14     9872.59     9787.13    264.18 o 
   7   6  14    10563.76     9813.36    266.72 o 
   8   6  14      130.79      -47.69    198.09 o 
   9   6  14    43848.56    42660.27    574.72 o 
  10   6  14     3511.41     3698.16    243.84 o 
  11   6  14     7734.63     8147.01    318.17 o 
  12   6  14     7228.74     7635.32    312.87 o 
  13   6  14     2492.78     2311.31    304.64 o 
  14   6  14     1144.70     1215.01    326.58 o 
  15   6  14    15356.84    15845.29    509.64 o 
  16   6  14      296.46      383.32    447.78 o 
  17   6  14     5133.59     6224.61    510.19 o 
  18   6  14     1499.94     1060.85    615.89 o 
   1   7  14    18095.05    18573.55    281.62 o 
   2   7  14     8366.75     7891.68    212.33 o 
   3   7  14        3.29      -16.81    142.73 o 
   4   7  14     7458.30     7398.59    204.68 o 
   5   7  14    21234.97    21331.10    338.58 o 
   6   7  14        2.53     -151.55    151.55 o 
   7   7  14    19837.84    19107.47    343.74 o 
   8   7  14     1297.99     1091.71    207.65 o 
   9   7  14       17.62     -142.98    210.87 o 
  10   7  14     2253.98     2435.46    251.36 o 
  11   7  14     8742.65     8698.01    333.60 o 
  12   7  14       54.84     -259.44    259.44 o 
  13   7  14    13639.71    13437.87    439.51 o 
  14   7  14     1078.52     1676.22    348.04 o 
  15   7  14      291.94      140.94    371.99 o 
  16   7  14     1029.60      749.84    462.56 o 
  17   7  14     4042.55     4600.72    487.03 o 
  18   7  14       21.81       14.19    499.87 o 
   0   8  14       14.72     -103.41    293.48 o 
   1   8  14       56.01     -154.87    154.87 o 
   2   8  14        0.61      203.55    174.67 o 
   3   8  14       72.33      -39.21    171.29 o 
   4   8  14      529.83      743.21    186.58 o 
   5   8  14      964.48      564.77    201.39 o 
   6   8  14       18.89     -191.65    191.65 o 
   7   8  14      309.84      172.62    208.50 o 
   8   8  14       49.23     -176.24    219.83 o 
   9   8  14       34.99        5.94    235.56 o 
  10   8  14       82.67      -69.41    250.30 o 
  11   8  14       31.31       64.33    275.32 o 
  12   8  14       18.78     -289.80    289.80 o 
  13   8  14      542.55       -5.91    331.69 o 
  14   8  14        1.28      -54.17    366.51 o 
  15   8  14       29.33      -49.06    405.29 o 
  16   8  14       60.89      195.13    430.97 o 
  17   8  14        7.26      126.35    588.13 o 
   1   9  14    15466.52    14870.68    277.10 o 
   2   9  14     4931.80     4569.61    220.66 o 
   3   9  14       93.13     -137.35    201.02 o 
   4   9  14     4083.87     4397.88    245.94 o 
   5   9  14    16302.79    16520.90    362.35 o 
   6   9  14       39.41     -214.33    214.33 o 
   7   9  14    13420.66    13894.67    347.99 o 
   8   9  14     5145.90     5231.49    334.08 o 
   9   9  14      312.20      -21.99    275.42 o 
  10   9  14     1016.96     1417.12    289.87 o 
  11   9  14     9373.46    10515.54    422.50 o 
  12   9  14      136.66     -143.70    313.54 o 
  13   9  14     5448.41     6290.71    532.87 o 
  14   9  14      757.06     1306.97    422.88 o 
  15   9  14      245.56      414.36    459.38 o 
  16   9  14      585.34      799.60    473.77 o 
   0  10  14     3678.25     3226.83    311.57 o 
   1  10  14     5896.20     5669.82    242.04 o 
   2  10  14     1514.65     1257.49    225.00 o 
   3  10  14    26712.54    27576.71    545.73 o 
   4  10  14     1219.36     1054.86    238.76 o 
   5  10  14     9506.16     9397.04    325.12 o 
   6  10  14     1953.95     2217.22    275.87 o 
   7  10  14     2486.08     2887.84    300.01 o 
   8  10  14     1051.26     1203.02    307.00 o 
   9  10  14     9128.14    10012.95    461.63 o 
  10  10  14      520.79      191.65    323.39 o 
  11  10  14     6348.41     6525.85    402.95 o 
  12  10  14     2214.80     2440.38    418.61 o 
  13  10  14      760.50      768.93    406.75 o 
  14  10  14      639.42      614.29    433.68 o 
  15  10  14     5937.42     5955.37    587.58 o 
  16  10  14      216.90      201.36    513.99 o 
   1  11  14      345.87      108.57    247.94 o 
   2  11  14      164.04      133.19    247.42 o 
   3  11  14      420.20       51.40    266.58 o 
   4  11  14        2.05      247.11    362.59 o 
   5  11  14      571.96      305.16    327.11 o 
   6  11  14       69.78      -37.15    297.52 o 
   7  11  14      269.81      611.22    309.72 o 
   8  11  14      203.83      687.21    337.82 o 
   9  11  14       28.13     -434.12    434.12 o 
  10  11  14      182.57       -4.36    399.86 o 
  11  11  14        5.49     -425.37    425.37 o 
  12  11  14       67.87      294.25    411.65 o 
  13  11  14       78.09      193.71    572.56 o 
  14  11  14       20.11     -294.20    432.93 o 
  15  11  14      129.08      429.37    528.51 o 
   0  12  14     3718.01     3746.40    485.36 o 
   1  12  14     2581.01     2505.05    424.94 o 
   2  12  14     1204.11      428.19    326.01 o 
   3  12  14     7604.13     7198.18    388.45 o 
   4  12  14       24.01      -48.88    323.99 o 
   5  12  14     1918.88     2182.69    349.14 o 
   6  12  14     1219.70     1551.49    396.51 o 
   7  12  14     1332.57     1666.69    422.28 o 
   8  12  14      412.78      545.40    413.42 o 
   9  12  14     5482.80     5394.76    483.59 o 
  10  12  14      453.22      361.39    434.65 o 
  11  12  14     1176.02     1105.39    468.41 o 
  12  12  14      396.55      219.94    458.87 o 
  13  12  14      863.98     1200.02    513.61 o 
   1  13  14     7131.85     8325.62    490.61 o 
   2  13  14     1030.68      839.34    384.42 o 
   3  13  14       31.71       90.16    377.52 o 
   4  13  14      942.20      605.00    413.02 o 
   5  13  14     7077.85     7046.65    647.70 o 
   6  13  14       31.40     -409.56    409.56 o 
   7  13  14     5742.93     6129.15    507.17 o 
   8  13  14     1091.60     1158.34    579.18 o 
   9  13  14      106.79       63.62    447.11 o 
  10  13  14     1101.26      307.63    460.84 o 
  11  13  14     2863.98     2557.93    539.52 o 
  12  13  14       38.91      503.83    508.69 o 
   0  14  14      244.86      105.35    775.23 o 
   1  14  14       47.75     -135.87    425.26 o 
   2  14  14       33.88     -327.10    420.87 o 
   3  14  14      742.00      206.28    486.92 o 
   4  14  14        3.08      522.95    490.95 o 
   5  14  14      397.12      415.73    447.18 o 
   6  14  14       23.74     -168.40    462.69 o 
   7  14  14      183.12      454.70    519.43 o 
   8  14  14       68.72     -527.36    527.36 o 
   9  14  14      424.93      605.47    565.99 o 
  10  14  14       30.59     -197.33    556.41 o 
   1  15  14     2011.90     2472.62    518.79 o 
   2  15  14      152.74      943.61    749.05 o 
   3  15  14        3.89      918.63    495.10 o 
   4  15  14      175.07     1045.08    512.68 o 
   5  15  14     1168.87     1339.72    511.77 o 
   6  15  14        8.17     -350.76    507.62 o 
   7  15  14     1633.99     1786.87    546.29 o 
   8  15  14      403.72      931.98    579.44 o 
   0  16  14      654.45      289.15    741.04 o 
   1  16  14      849.05      376.56    526.71 o 
   2  16  14      163.88     -512.75    512.75 o 
   3  16  14     3738.89     3771.60    589.20 o 
   4  16  14      184.99      495.39    552.66 o 
   1   1  15    41310.73    38547.27    638.19 o 
   2   1  15    21608.46    20809.33    396.13 o 
   3   1  15      102.57      -14.74    124.16 o 
   4   1  15    14311.70    14038.09    255.60 o 
   5   1  15    29525.35    28924.49    356.78 o 
   6   1  15       88.35       67.29    120.38 o 
   7   1  15    29946.14    28561.19    401.05 o 
   8   1  15    13100.27    12874.38    287.87 o 
   9   1  15       14.68     -182.72    182.72 o 
  10   1  15     8313.88     8047.59    267.17 o 
  11   1  15    12287.53    12127.04    330.67 o 
  12   1  15       69.33     -219.32    219.32 o 
  13   1  15    11847.55    11461.53    323.97 o 
  14   1  15     2477.01     2476.89    270.40 o 
  15   1  15       83.95     -192.73    267.96 o 
  16   1  15     4649.19     4621.40    337.30 o 
  17   1  15     5518.17     5831.13    422.97 o 
  18   1  15      216.58      102.91    400.70 o 
  19   1  15     5977.45     6189.49    538.01 o 
   0   2  15    29261.06    27043.31    596.38 o 
   1   2  15    11684.18    10915.05    249.21 o 
   2   2  15     2742.51     2848.02    173.01 o 
   3   2  15    52653.66    51250.75    691.35 o 
   4   2  15     5120.66     5062.94    153.92 o 
   5   2  15    14302.47    13966.75    246.31 o 
   6   2  15    11016.62    10868.63    229.99 o 
   7   2  15    11524.64    10999.00    249.20 o 
   8   2  15     6131.98     6830.21    265.58 o 
   9   2  15    34512.59    33400.84    506.46 o 
  10   2  15     4650.73     4488.78    248.77 o 
  11   2  15    12488.63    12070.67    334.08 o 
  12   2  15    10850.98    10887.29    339.24 o 
  13   2  15     1643.17     1738.47    224.37 o 
  14   2  15     2267.67     2307.81    234.22 o 
  15   2  15    12615.12    12574.78    374.21 o 
  16   2  15     1057.01     1180.85    277.82 o 
  17   2  15     4998.02     4916.49    364.42 o 
  18   2  15     3427.45     4495.86    403.56 o 
  19   2  15      702.63      733.64    459.46 o 
   1   3  15     2477.34     2432.46    138.88 o 
   2   3  15      867.74      848.38    177.72 o 
   3   3  15      140.79       21.49    111.29 o 
   4   3  15       25.59      134.03    128.88 o 
   5   3  15      853.53      651.12    149.83 o 
   6   3  15     1800.60     1604.10    168.88 o 
   7   3  15      418.84      479.38    167.72 o 
   8   3  15     1897.72     1976.54    198.10 o 
   9   3  15     2769.15     2555.91    193.48 o 
  10   3  15      352.28      410.11    193.90 o 
  11   3  15     2141.28     2755.12    245.87 o 
  12   3  15      123.32     -132.78    242.99 o 
  13   3  15       87.87      464.38    198.05 o 
  14   3  15      258.59       -5.07    230.09 o 
  15   3  15      230.44      286.17    257.56 o 
  16   3  15      122.28      216.78    285.48 o 
  17   3  15      312.45      691.60    330.93 o 
  18   3  15        1.71       29.18    347.66 o 
  19   3  15      587.20     1109.28    494.99 o 
   0   4  15    11194.26    11098.14    339.85 o 
   1   4  15     3952.19     3833.68    148.12 o 
   2   4  15     5770.77     5640.23    180.47 o 
   3   4  15    22957.92    22216.46    305.29 o 
   4   4  15     1740.06     1695.13    167.72 o 
   5   4  15     2420.63     2652.11    184.14 o 
   6   4  15     9063.53     9218.22    233.07 o 
   7   4  15     6690.96     6780.51    193.78 o 
   8   4  15     1635.84     1332.93    164.03 o 
   9   4  15    23399.27    22270.01    403.86 o 
  10   4  15     1324.84     1548.32    216.43 o 
  11   4  15     2819.04     3408.85    230.42 o 
  12   4  15     6495.64     6938.24    297.96 o 
  13   4  15      589.86      976.18    225.52 o 
  14   4  15      693.15      703.08    247.92 o 
  15   4  15     9637.45     9898.92    360.64 o 
  16   4  15      657.75      975.81    372.05 o 
  17   4  15     2570.82     1989.70    354.37 o 
  18   4  15     2106.26     2570.46    502.04 o 
  19   4  15      297.44      382.51    489.31 o 
   1   5  15    33427.61    32708.28    434.43 o 
   2   5  15    12316.12    12102.19    258.29 o 
   3   5  15       36.83     -143.59    143.59 o 
   4   5  15    20568.11    19942.22    318.34 o 
   5   5  15    32555.74    31977.16    441.06 o 
   6   5  15       78.92     -167.52    167.52 o 
   7   5  15    37795.91    36738.68    557.21 o 
   8   5  15     8765.35     9327.04    273.19 o 
   9   5  15      463.17      726.75    202.57 o 
  10   5  15    11868.82    11534.09    329.97 o 
  11   5  15     8555.92     8822.43    328.98 o 
  12   5  15       71.15      254.61    220.42 o 
  13   5  15    18785.07    18677.60    460.74 o 
  14   5  15     4069.45     4258.85    322.01 o 
  15   5  15      467.59      597.91    314.13 o 
  16   5  15     4203.15     4268.69    353.88 o 
  17   5  15     4969.72     5804.80    402.92 o 
  18   5  15       54.99      -22.91    409.23 o 
   0   6  15     4078.95     4619.28    365.49 o 
   1   6  15     2295.72     2307.64    166.63 o 
   2   6  15      576.94      587.43    166.16 o 
   3   6  15     5316.59     5959.84    213.75 o 
   4   6  15       56.96     -168.42    168.42 o 
   5   6  15     1887.82     1933.78    197.03 o 
   6   6  15      882.40     1079.26    193.85 o 
   7   6  15      522.28      469.78    192.50 o 
   8   6  15      268.90      241.67    194.45 o 
   9   6  15     6847.60     6699.79    282.90 o 
  10   6  15       73.09       91.25    241.56 o 
  11   6  15     2178.78     2738.29    296.68 o 
  12   6  15      721.51      855.22    243.84 o 
  13   6  15       54.12      578.12    275.47 o 
  14   6  15      168.38      382.05    341.63 o 
  15   6  15     1074.71     1556.10    341.45 o 
  16   6  15       13.11      -85.22    365.90 o 
  17   6  15      759.53      921.72    411.74 o 
  18   6  15      312.39     -112.72    468.38 o 
   1   7  15     8377.29     8422.80    205.71 o 
   2   7  15     2854.77     3128.96    201.54 o 
   3   7  15      168.32      -49.88    180.20 o 
   4   7  15     3501.61     3486.71    246.81 o 
   5   7  15    12035.35    11832.52    295.71 o 
   6   7  15       93.86      361.45    209.31 o 
   7   7  15     8249.51     8291.53    284.85 o 
   8   7  15     5515.44     5787.66    356.19 o 
   9   7  15      417.95      382.51    243.41 o 
  10   7  15     1926.24     1641.40    229.56 o 
  11   7  15     2174.02     2278.81    269.89 o 
  12   7  15       63.79       46.88    389.67 o 
  13   7  15     2532.99     2808.20    356.62 o 
  14   7  15     2014.10     2432.12    348.01 o 
  15   7  15      118.06     -236.13    418.07 o 
  16   7  15     1141.09     1176.09    410.63 o 
  17   7  15     1757.07     1107.32    616.33 o 
   0   8  15    12754.80    12470.05    381.65 o 
   1   8  15     6523.56     6210.57    209.32 o 
   2   8  15     3429.21     3429.90    202.97 o 
   3   8  15    31899.90    30678.80    546.76 o 
   4   8  15     2678.94     2590.40    200.82 o 
   5   8  15    11472.63    11406.58    281.16 o 
   6   8  15     8739.04     8633.34    264.62 o 
   7   8  15     4857.47     4598.73    249.15 o 
   8   8  15     1880.68     1765.54    221.71 o 
   9   8  15    16560.81    16360.60    406.95 o 
  10   8  15      617.74      739.02    295.52 o 
  11   8  15     5483.59     5791.19    332.80 o 
  12   8  15     4732.42     5839.22    400.87 o 
  13   8  15     1653.52     1364.46    322.21 o 
  14   8  15     1346.95     1440.26    375.09 o 
  15   8  15     9835.72    10602.12    528.97 o 
  16   8  15      517.64      695.22    431.43 o 
  17   8  15     2095.46     2961.11    888.21 o 
   1   9  15     6598.13     6778.84    246.07 o 
   2   9  15      969.33      776.42    210.13 o 
   3   9  15      206.38      -87.76    200.20 o 
   4   9  15     2695.71     2439.66    227.95 o 
   5   9  15     4003.77     3975.43    277.07 o 
   6   9  15       83.21       40.08    212.95 o 
   7   9  15     4762.24     5072.36    267.18 o 
   8   9  15     1159.32      725.70    261.39 o 
   9   9  15      339.68      104.93    265.79 o 
  10   9  15     1544.69     1219.02    291.03 o 
  11   9  15     1829.02     1673.32    388.98 o 
  12   9  15       38.86      135.13    317.62 o 
  13   9  15     2420.88     2807.06    558.08 o 
  14   9  15      345.13      541.97    383.56 o 
  15   9  15      133.38     1402.31    441.64 o 
  16   9  15      709.19      859.90    505.53 o 
   0  10  15     3604.17     3101.08    326.12 o 
   2  10  15      467.26      107.85    228.43 o 
   3  10  15     3966.11     4156.00    268.61 o 
   4  10  15       95.33       74.21    233.57 o 
   5  10  15     1513.32     1325.12    239.72 o 
   6  10  15      996.50     1035.23    265.53 o 
   7  10  15     1279.01     1369.08    278.12 o 
   8  10  15      393.06      225.79    275.27 o 
   9  10  15     1397.90     1013.40    294.75 o 
  10  10  15      343.74      161.35    339.58 o 
  11  10  15      599.57      598.54    331.21 o 
  12  10  15      402.93      378.57    384.91 o 
  13  10  15      518.65      110.75    415.44 o 
  14  10  15      213.44      183.76    454.36 o 
  15  10  15      934.76     1383.82    491.86 o 
   1  11  15     9790.79     9951.67    364.22 o 
   2  11  15     3812.62     3983.90    302.47 o 
   3  11  15        4.70     -276.03    276.03 o 
   4  11  15     3287.27     3374.11    357.36 o 
   5  11  15    11316.05    11263.77    574.66 o 
   6  11  15        1.04      -37.97    304.32 o 
   7  11  15     8798.06     9366.79    423.06 o 
   8  11  15     3878.46     4000.80    413.75 o 
   9  11  15      328.44     -178.26    420.10 o 
  10  11  15     2437.10     2010.72    438.61 o 
  11  11  15     5579.67     5584.79    504.28 o 
  12  11  15       18.72      293.02    419.74 o 
  13  11  15     5007.15     4818.82    772.92 o 
  14  11  15     1398.24     1098.43    468.77 o 
   0  12  15     1377.88     1042.67    453.59 o 
   1  12  15     1003.84      915.13    331.30 o 
   2  12  15      449.94      753.93    322.53 o 
   3  12  15     3897.52     3900.89    366.28 o 
   4  12  15      279.14      287.54    341.64 o 
   5  12  15     1649.87     1235.27    365.26 o 
   6  12  15     1274.19     1154.31    390.45 o 
   7  12  15      925.71      680.17    419.04 o 
   8  12  15      349.67      545.27    460.73 o 
   9  12  15     2481.96     2340.34    469.18 o 
  10  12  15      251.66      475.62    452.11 o 
  11  12  15     1488.85     1151.90    474.51 o 
  12  12  15      919.06      762.81    488.18 o 
  13  12  15      208.60     -253.75    509.56 o 
   1  13  15      343.49      228.60    374.13 o 
   2  13  15       61.57      162.40    363.18 o 
   3  13  15        1.77      138.04    365.06 o 
   4  13  15       59.39     -303.45    511.90 o 
   5  13  15      532.74      969.68    438.04 o 
   6  13  15       29.93     -243.11    428.44 o 
   7  13  15      308.89       12.39    442.10 o 
   8  13  15      147.30     -106.38    450.75 o 
   9  13  15      136.36      267.46    467.32 o 
  10  13  15      284.75      402.68    482.29 o 
  11  13  15      150.87       51.19    590.81 o 
   0  14  15     2602.85     2122.28    598.15 o 
   1  14  15     1319.20     1944.26    451.22 o 
   2  14  15      431.56      -44.38    584.71 o 
   3  14  15     4834.44     6018.63    506.26 o 
   4  14  15      490.11      401.56    439.01 o 
   5  14  15     1050.63     1270.61    455.35 o 
   6  14  15     1633.05     1565.82    475.72 o 
   7  14  15      764.42      410.30    481.37 o 
   8  14  15      460.35      823.13    533.47 o 
   9  14  15     3884.66     4147.90    610.80 o 
   1  15  15     1316.17     1864.88    513.49 o 
   2  15  15      884.78     1129.89    504.85 o 
   3  15  15       13.17      432.96    494.81 o 
   4  15  15     1118.31      688.43    496.29 o 
   5  15  15     1514.27     1464.19    526.03 o 
   6  15  15       22.25     -163.40    499.57 o 
   7  15  15     1987.08     1634.37    880.53 o 
   0  16  15       17.04     -687.07    687.07 o 
   1  16  15        8.50      162.52   1074.11 o 
   0   0  16    64294.61    62081.36   1740.63 o 
   1   0  16     9963.27     9472.28    380.98 o 
   2   0  16    13579.60    13224.30    441.94 o 
   3   0  16    38503.68    35292.00    737.62 o 
   4   0  16     9149.81     8870.15    299.38 o 
   5   0  16    31197.47    30116.14    494.29 o 
   6   0  16    30890.83    29700.76    596.37 o 
   7   0  16     2044.82     1839.24    245.63 o 
   8   0  16    14260.82    14111.38    427.54 o 
   9   0  16    25154.97    24014.89    648.25 o 
  10   0  16     6003.49     5899.93    378.95 o 
  11   0  16     8468.84     7871.15    507.68 o 
  12   0  16    12047.04    11827.96    659.56 o 
  13   0  16     1849.87     1062.07    446.29 o 
  14   0  16     2848.62     2409.29    552.78 o 
  15   0  16     9542.96    10005.32    511.14 o 
  16   0  16     1357.19     1826.76    636.71 o 
  17   0  16     4073.22     4755.65    572.91 o 
  18   0  16     6281.50     6302.13    670.66 o 
  19   0  16     1174.32     1488.09    618.40 o 
   1   1  16    18957.08    18339.74    399.61 o 
   2   1  16    15016.43    14472.99    384.43 o 
   3   1  16       38.20      106.87    136.48 o 
   4   1  16     1535.54     1426.31    147.82 o 
   5   1  16     9115.15     8986.48    203.56 o 
   6   1  16     1227.74     1033.38    160.46 o 
   7   1  16     5679.04     5773.49    203.18 o 
   8   1  16     9354.37     9088.96    298.89 o 
   9   1  16     3415.85     3277.97    219.44 o 
  10   1  16     5546.47     5789.53    268.00 o 
  11   1  16     5897.16     5247.23    291.07 o 
  12   1  16      310.95      115.72    285.55 o 
  13   1  16     3947.81     3791.00    369.17 o 
  14   1  16     2157.21     2241.14    305.31 o 
  15   1  16      231.95       82.20    292.27 o 
  16   1  16     2480.11     2806.19    316.89 o 
  17   1  16     1565.71     2262.57    370.16 o 
  18   1  16       26.53     -343.48    395.53 o 
  19   1  16     1912.88     2091.59    446.56 o 
   0   2  16    10557.75     9827.72    342.66 o 
   1   2  16     1068.49     1165.66    165.56 o 
   2   2  16     3793.88     3825.46    212.95 o 
   3   2  16     8476.28     8700.15    238.36 o 
   4   2  16     4643.00     5350.66    178.52 o 
   5   2  16     2573.72     2533.50    152.71 o 
   6   2  16     4661.40     4609.11    194.21 o 
   7   2  16      546.95      512.53    165.45 o 
   8   2  16     2464.20     2641.53    194.23 o 
   9   2  16     3687.93     4003.20    226.12 o 
  10   2  16      490.55      391.40    219.94 o 
  11   2  16     2299.95     2719.91    278.77 o 
  12   2  16     1641.03     1581.66    302.50 o 
  13   2  16      193.25      575.87    270.67 o 
  14   2  16      460.12     -294.19    294.19 o 
  15   2  16     1414.50     1444.09    259.55 o 
  16   2  16      127.83     -280.28    280.28 o 
  17   2  16      302.43      180.61    343.78 o 
  18   2  16     1039.05      232.54    397.38 o 
  19   2  16      402.65      111.45    416.64 o 
   1   3  16    23825.42    22749.63    380.12 o 
   2   3  16    18341.87    17161.44    303.09 o 
   3   3  16      749.85      526.70    157.47 o 
   4   3  16    18292.16    17402.86    283.84 o 
   5   3  16    26026.98    24324.27    366.48 o 
   6   3  16       16.73       50.07    144.06 o 
   7   3  16    36543.47    35783.23    474.89 o 
   8   3  16    18806.89    18514.39    346.25 o 
   9   3  16     1274.65     1091.79    210.93 o 
  10   3  16    21477.94    21415.46    456.51 o 
  11   3  16    12417.76    12353.61    341.69 o 
  12   3  16       91.27       20.07    251.66 o 
  13   3  16    13431.44    13634.90    532.48 o 
  14   3  16     7222.86     7204.57    397.92 o 
  15   3  16      534.63      601.55    346.80 o 
  16   3  16     6267.59     6419.64    384.13 o 
  17   3  16     3770.89     4038.75    391.23 o 
  18   3  16      141.42     -349.43    349.43 o 
  19   3  16     6345.11     8181.60    654.30 o 
   0   4  16    19601.81    18828.35    487.26 o 
   1   4  16     3921.57     3919.98    206.71 o 
   2   4  16     1838.85     1738.41    191.06 o 
   3   4  16    13649.99    13555.37    300.22 o 
   4   4  16     1007.70      917.50    152.28 o 
   5   4  16      701.08      494.93    162.81 o 
   6   4  16     8263.81     8244.76    258.52 o 
   7   4  16     8106.77     8172.88    253.68 o 
   8   4  16     2997.19     3228.31    230.93 o 
   9   4  16    13381.68    13456.54    312.96 o 
  10   4  16     1212.32     1088.49    217.73 o 
  11   4  16     4433.54     4757.51    294.40 o 
  12   4  16     6056.20     6188.75    399.68 o 
  13   4  16     1269.59     1379.02    306.08 o 
  14   4  16     1775.27     1856.61    303.67 o 
  15   4  16     5958.77     5670.16    349.66 o 
  16   4  16      562.25      840.98    342.61 o 
  17   4  16     2781.34     2216.01    401.72 o 
  18   4  16     2706.10     2830.16    453.84 o 
   1   5  16      647.94      578.72    159.98 o 
   2   5  16      345.41      349.29    204.60 o 
   3   5  16       49.05      -20.23    138.03 o 
   4   5  16      863.60      724.57    154.36 o 
   5   5  16      598.22      664.28    184.73 o 
   6   5  16       51.89     -127.32    164.99 o 
   7   5  16       90.79     -136.05    196.60 o 
   8   5  16      697.78      658.62    202.47 o 
   9   5  16       75.91      -82.93    206.34 o 
  10   5  16      400.83     -145.34    225.11 o 
  11   5  16      611.85      450.84    215.54 o 
  12   5  16       43.79     -173.86    247.21 o 
  13   5  16      694.87      536.50    281.80 o 
  14   5  16     1291.07     1795.31    315.59 o 
  15   5  16        2.00      133.21    328.33 o 
  16   5  16      679.85      854.45    357.80 o 
  17   5  16      271.75      800.25    418.08 o 
  18   5  16       13.75      290.53    584.46 o 
   0   6  16    16124.21    16204.73    542.40 o 
   1   6  16     5853.75     5897.95    235.75 o 
   2   6  16     7648.77     7478.21    215.43 o 
   3   6  16    20791.81    19858.44    374.30 o 
   4   6  16     3614.68     3759.75    262.34 o 
   5   6  16     5371.02     5285.08    238.45 o 
   6   6  16    18557.78    18217.34    361.42 o 
   7   6  16     4205.31     4391.82    226.50 o 
   8   6  16     5305.55     5250.70    259.35 o 
   9   6  16    21653.10    20764.77    413.12 o 
  10   6  16     1422.34     1094.82    237.58 o 
  11   6  16     3244.81     3375.92    318.36 o 
  12   6  16     8756.79     9479.20    492.18 o 
  13   6  16     1185.95     1266.42    354.92 o 
  14   6  16     1756.09     1615.58    401.99 o 
  15   6  16     6568.01     7031.35    492.06 o 
  16   6  16      593.46      802.08    400.71 o 
  17   6  16     2671.52     3315.12    469.95 o 
   1   7  16    17647.43    17350.92    324.77 o 
   2   7  16     9392.17     8739.08    275.70 o 
   3   7  16        3.28      168.70    201.22 o 
   4   7  16    11299.67    11126.16    307.52 o 
   5   7  16    11502.22    11442.90    296.45 o 
   6   7  16     1221.79     1085.24    216.11 o 
   7   7  16    13163.88    12752.04    333.98 o 
   8   7  16     4337.07     3840.10    263.48 o 
   9   7  16      306.16       19.39    238.90 o 
  10   7  16     6024.70     6405.89    354.69 o 
  11   7  16     4050.18     3843.88    330.51 o 
  12   7  16       60.38     -318.50    318.50 o 
  13   7  16     9216.74     9803.76    472.45 o 
  14   7  16     2209.10     2453.77    428.52 o 
  15   7  16       84.64     -208.04    417.01 o 
  16   7  16     2317.12     3549.32    771.59 o 
  17   7  16     1674.23     2643.22    981.09 o 
   0   8  16      368.11      121.60    240.06 o 
   1   8  16       78.77      -94.14    174.20 o 
   2   8  16      145.52      -42.55    202.05 o 
   3   8  16      159.48     -132.10    207.23 o 
   4   8  16       21.02      -76.85    209.20 o 
   5   8  16       73.96       75.32    214.41 o 
   6   8  16       40.10     -228.54    228.54 o 
   7   8  16      293.02      310.23    246.58 o 
   8   8  16        0.05     -198.23    249.72 o 
   9   8  16        3.87     -261.54    261.54 o 
  10   8  16       59.28     -238.50    302.02 o 
  11   8  16      152.30      551.24    350.12 o 
  12   8  16       14.28      505.04    503.11 o 
  13   8  16      155.63      989.30    313.54 o 
  14   8  16       58.64       49.86    455.51 o 
  15   8  16       17.83     -175.86    472.36 o 
  16   8  16      113.15     -268.72    560.35 o 
   1   9  16     8103.31     8704.90    261.95 o 
   2   9  16     7795.63     8114.49    293.62 o 
   3   9  16       41.94     -132.04    194.52 o 
   4   9  16     5628.35     5578.16    250.98 o 
   5   9  16     8685.21     8955.37    305.81 o 
   6   9  16       24.31     -191.11    199.60 o 
   7   9  16     9121.93     8691.00    348.34 o 
   8   9  16     6729.66     7025.42    293.58 o 
   9   9  16      327.95       23.89    245.55 o 
  10   9  16     2936.97     3132.90    278.89 o 
  11   9  16     5917.84     6002.49    713.69 o 
  12   9  16       10.01      427.99    401.42 o 
  13   9  16     3418.30     3450.80    360.49 o 
  14   9  16     2513.58     2563.59    391.41 o 
  15   9  16       73.06      133.20    938.46 o 
   0  10  16     6458.86     6744.97    364.86 o 
   1  10  16     2674.81     2905.99    237.38 o 
   2  10  16     2160.11     1742.71    238.97 o 
   3  10  16    13009.98    13214.38    348.83 o 
   4  10  16     1698.86     1499.34    246.90 o 
   5  10  16     4085.58     4102.83    268.70 o 
   6  10  16     8041.35     7994.73    340.85 o 
   7  10  16     1435.41     1262.26    273.70 o 
   8  10  16     1344.03     1213.14    281.54 o 
   9  10  16     5127.86     5993.68    367.01 o 
  10  10  16      352.14     -106.02    312.86 o 
  11  10  16     2479.04     2807.11    392.32 o 
  12  10  16     3748.35     3507.86    466.38 o 
  13  10  16      379.46      -53.20    416.36 o 
  14  10  16     1422.89     1304.56    654.07 o 
   1  11  16      281.81      160.05    255.92 o 
   2  11  16       17.23      202.88    259.11 o 
   3  11  16       52.53     -273.10    279.68 o 
   4  11  16      134.69      142.87    303.64 o 
   5  11  16      217.70      -22.14    310.46 o 
   6  11  16      117.56      107.28    303.82 o 
   7  11  16      271.12      604.49    312.94 o 
   8  11  16       21.63     -317.61    317.61 o 
   9  11  16       59.21      564.19    344.28 o 
  10  11  16       31.85     -177.70    397.03 o 
  11  11  16       38.69     -327.16    401.40 o 
  12  11  16       70.53       27.81    516.08 o 
  13  11  16       31.04     1161.17    432.52 o 
   0  12  16     2983.08     3017.67    473.10 o 
   1  12  16     1070.23     1452.56    327.61 o 
   2  12  16      486.66      513.40    383.66 o 
   3  12  16     4481.99     4946.67    379.84 o 
   4  12  16      688.52       98.35    333.16 o 
   5  12  16     1283.74     1221.56    357.77 o 
   6  12  16     3052.92     2852.73    378.68 o 
   7  12  16      664.64      484.22    397.28 o 
   8  12  16     1031.11     1073.75    511.11 o 
   9  12  16     3151.09     4149.99    462.77 o 
  10  12  16      395.12     -410.48    410.48 o 
  11  12  16      599.32      443.40    444.58 o 
  12  12  16     1584.24     1450.61    459.74 o 
   1  13  16     4596.85     5150.64    431.24 o 
   2  13  16     2685.60     3519.42    417.08 o 
   3  13  16        0.69       84.04    371.43 o 
   4  13  16     3181.03     2264.53    399.82 o 
   5  13  16     3834.52     4038.51    448.55 o 
   6  13  16       62.34      208.97    455.85 o 
   7  13  16     3489.40     3201.61    481.61 o 
   8  13  16     1217.96      823.09    446.95 o 
   9  13  16      162.23     -430.86    430.86 o 
  10  13  16     1800.77     1805.13    480.36 o 
   0  14  16      288.51      413.97    563.66 o 
   1  14  16       52.52     -414.44    414.44 o 
   2  14  16       27.83        8.57    440.28 o 
   3  14  16      205.87      373.89    423.78 o 
   4  14  16       41.01     -420.43    427.11 o 
   5  14  16      265.92      408.72    434.21 o 
   6  14  16      432.53      850.17    440.44 o 
   7  14  16      148.71      -76.82    466.01 o 
   8  14  16       57.79      -93.99    560.63 o 
   1  15  16      824.90      919.58    610.51 o 
   2  15  16      450.64       19.85    478.24 o 
   3  15  16        0.13      488.88    482.57 o 
   4  15  16      622.84      674.50    497.60 o 
   5  15  16      669.67      325.02    583.69 o 
   1   1  17     7963.01     7623.60    255.73 o 
   2   1  17    22833.77    21675.81    390.06 o 
   3   1  17      240.35      275.89    158.26 o 
   4   1  17     8694.54     8163.52    236.76 o 
   5   1  17    21157.82    19836.59    415.70 o 
   6   1  17     1650.18     1388.81    162.67 o 
   7   1  17    10778.60    10679.93    257.10 o 
   8   1  17    25834.04    24995.68    429.04 o 
   9   1  17      724.29      777.78    205.46 o 
  10   1  17    15976.12    16892.30    410.57 o 
  11   1  17     7659.06     7633.64    326.74 o 
  12   1  17       43.78     -142.41    280.63 o 
  13   1  17     8134.56     8211.13    398.41 o 
  14   1  17     7652.60     7484.72    447.29 o 
  15   1  17      604.48      672.65    391.92 o 
  16   1  17     7396.98     7585.99    505.53 o 
  17   1  17     2671.92     3607.70    686.99 o 
  18   1  17      209.92      -66.26    640.84 o 
   0   2  17    49422.47    46597.27    903.23 o 
   1   2  17     7631.02     7483.27    227.57 o 
   2   2  17     8857.55     8263.09    275.03 o 
   3   2  17    27775.94    26921.79    495.54 o 
   4   2  17     6685.55     6367.94    242.58 o 
   5   2  17    11656.89    11164.94    238.36 o 
   6   2  17    42694.93    41629.00    560.01 o 
   7   2  17     5241.93     5130.94    216.29 o 
   8   2  17     9012.89     8915.77    257.50 o 
   9   2  17    10319.94    10524.86    298.21 o 
  10   2  17     3421.59     3456.91    258.63 o 
  11   2  17     4921.06     5079.71    299.90 o 
  12   2  17    12616.51    12778.88    431.34 o 
  13   2  17     1006.69      928.11    325.34 o 
  14   2  17     4591.85     5053.44    616.89 o 
  15   2  17     7693.59     8290.96    697.71 o 
  16   2  17     1275.14     1183.67    348.93 o 
  17   2  17     2238.56     2097.46    423.24 o 
  18   2  17     5426.59     4631.40    573.90 o 
   1   3  17     1211.45     1059.40    178.12 o 
   2   3  17     2126.75     2058.43    161.83 o 
   3   3  17       32.47     -146.82    168.44 o 
   4   3  17       34.27      -49.98    146.70 o 
   5   3  17     1464.65     1677.92    184.51 o 
   6   3  17     2525.59     2641.50    232.94 o 
   7   3  17     1535.28     1281.87    191.98 o 
   8   3  17      275.74      290.61    190.07 o 
   9   3  17       50.37       76.03    208.17 o 
  10   3  17      447.70      214.72    248.73 o 
  11   3  17      140.00      107.27    268.37 o 
  12   3  17        3.74     -200.68    288.62 o 
  13   3  17      276.80      345.03    328.73 o 
  14   3  17      100.53      280.08    298.47 o 
  15   3  17       39.27      -56.72    317.78 o 
  16   3  17       95.88      358.14    354.37 o 
  17   3  17       46.86     -472.34    472.34 o 
  18   3  17        3.33      -88.06    483.30 o 
   0   4  17    18296.76    17003.51    530.48 o 
   1   4  17     2256.39     2597.16    174.63 o 
   2   4  17     8019.38     7434.45    223.22 o 
   3   4  17    18345.40    18019.40    386.97 o 
   4   4  17     7270.60     7481.95    230.50 o 
   5   4  17     2628.70     3118.45    190.62 o 
   6   4  17    22627.81    21600.14    397.91 o 
   7   4  17     2881.30     2863.73    234.46 o 
   8   4  17     4383.53     4707.42    258.34 o 
   9   4  17     7040.79     7246.71    303.60 o 
  10   4  17     2163.46     2243.87    268.37 o 
  11   4  17     2516.25     3030.39    315.59 o 
  12   4  17     7609.18     8623.50    339.20 o 
  13   4  17      692.91      978.86    295.47 o 
  14   4  17     1364.47     1498.75    336.45 o 
  15   4  17     3225.89     3990.64    389.39 o 
  16   4  17      937.02     1308.41    399.89 o 
  17   4  17      964.94      198.21    496.29 o 
  18   4  17     3183.84     3740.34    568.57 o 
   1   5  17    17099.98    17006.19    311.46 o 
   2   5  17    20477.22    20152.00    381.06 o 
   3   5  17       28.74     -190.06    190.06 o 
   4   5  17    33637.90    33093.74    453.39 o 
   5   5  17    14715.43    14735.43    346.60 o 
   6   5  17       66.86      -28.44    207.31 o 
   7   5  17    17482.79    18164.18    412.85 o 
   8   5  17     7203.28     7148.67    298.86 o 
   9   5  17       12.82       -1.91    206.10 o 
  10   5  17    13316.12    13117.34    356.05 o 
  11   5  17     4884.79     5609.49    301.57 o 
  12   5  17      129.12      146.42    285.28 o 
  13   5  17     9574.56    10262.44    451.22 o 
  14   5  17     5838.70     6442.37    415.13 o 
  15   5  17      146.33      -56.89    383.07 o 
  16   5  17     4193.22     4858.58    468.39 o 
  17   5  17     2260.81     1541.77    563.21 o 
   0   6  17     2692.35     2703.34    308.31 o 
   1   6  17      172.96      360.53    188.23 o 
   2   6  17     1373.60     1124.02    204.32 o 
   3   6  17     3634.14     3380.58    190.92 o 
   4   6  17      480.02      320.46    183.86 o 
   5   6  17     1218.31     1213.48    205.69 o 
   6   6  17     1265.39      784.39    242.98 o 
   7   6  17      179.93      163.06    235.82 o 
   8   6  17     2526.03     2893.31    253.89 o 
   9   6  17     2095.90     1894.95    258.04 o 
  10   6  17       27.98      300.35    252.27 o 
  11   6  17      666.92      878.24    284.63 o 
  12   6  17      862.73     1397.60    359.20 o 
  13   6  17      114.75      417.48    277.27 o 
  14   6  17      302.72      220.01    399.65 o 
  15   6  17      903.41      764.47    334.86 o 
  16   6  17        4.12     -136.66    406.45 o 
  17   6  17      570.70     1394.69    542.74 o 
   1   7  17     4728.53     5094.29    262.58 o 
   2   7  17     7490.67     7755.77    254.03 o 
   3   7  17      105.75       -9.84    205.73 o 
   4   7  17     8638.07     8601.90    282.73 o 
   5   7  17     5024.08     5010.94    302.32 o 
   6   7  17      105.41     -122.25    203.62 o 
   7   7  17     3326.61     3187.61    246.97 o 
   8   7  17     4292.26     4671.40    334.64 o 
   9   7  17       90.04       74.93    244.20 o 
  10   7  17     2689.19     3017.47    354.15 o 
  11   7  17     1669.97     1496.23    270.25 o 
  12   7  17       41.55      219.00    278.02 o 
  13   7  17     1575.45     1711.93    319.39 o 
  14   7  17     2260.86     1861.32    428.68 o 
  15   7  17        1.77      313.49    426.74 o 
  16   7  17     1320.09     2041.95    532.08 o 
   0   8  17    10348.01    10191.75    445.06 o 
   1   8  17     3985.65     3629.92    230.78 o 
   2   8  17     5804.99     5850.31    261.30 o 
   3   8  17    14187.98    14221.39    350.83 o 
   4   8  17     4705.53     5146.55    304.70 o 
   5   8  17     5555.98     5908.56    268.38 o 
   6   8  17    17122.68    17266.72    403.73 o 
   7   8  17      625.12      410.78    246.37 o 
   8   8  17     2889.65     2966.14    284.86 o 
   9   8  17    10065.81     9611.38    371.78 o 
  10   8  17     1563.95     1643.36    311.64 o 
  11   8  17     3672.11     3992.25    339.84 o 
  12   8  17     8323.86     9137.66    418.21 o 
  13   8  17      222.79      462.01    330.90 o 
  14   8  17     3076.72     3713.41    681.57 o 
  15   8  17     4152.28     4612.58    541.87 o 
  16   8  17      558.02     1722.27    582.67 o 
   1   9  17     1837.97     1704.96    202.21 o 
   2   9  17     1384.50     1251.45    235.91 o 
   3   9  17       44.84      114.70    225.32 o 
   4   9  17     1234.47     1213.11    270.08 o 
   5   9  17     1528.32     1105.78    248.60 o 
   6   9  17       20.09     -244.81    244.81 o 
   7   9  17     2554.29     2611.56    281.26 o 
   8   9  17     1945.19     1580.73    304.92 o 
   9   9  17       56.00      423.49    305.37 o 
  10   9  17     2159.90     2362.67    345.34 o 
  11   9  17     1100.04      922.91    345.73 o 
  12   9  17      167.96      386.89    351.26 o 
  13   9  17      956.65     1189.39    376.56 o 
  14   9  17      747.73      813.32    619.66 o 
  15   9  17      133.08     -544.10    668.69 o 
   0  10  17     2737.15     2750.77    349.77 o 
   1  10  17      156.71      248.10    211.52 o 
   2  10  17      328.14       24.61    212.48 o 
   3  10  17     1123.30      923.55    228.20 o 
   4  10  17      514.73      689.16    232.91 o 
   5  10  17      945.97     1701.97    279.44 o 
   6  10  17     2764.32     2858.51    334.37 o 
   7  10  17      406.83      448.66    314.96 o 
   8  10  17      390.41      494.93    327.33 o 
   9  10  17      823.46      920.92    343.28 o 
  10  10  17      189.29     -180.27    356.14 o 
  11  10  17      418.87     -377.81    392.56 o 
  12  10  17      664.67      507.06    480.26 o 
  13  10  17      103.74     -330.69    510.00 o 
  14  10  17      142.70     -198.33    614.54 o 
   1  11  17     5117.76     5813.91    395.97 o 
   2  11  17     5693.22     5285.59    294.30 o 
   3  11  17       20.05     -245.33    245.33 o 
   4  11  17     4873.21     4485.97    313.99 o 
   5  11  17     3858.07     4177.22    388.83 o 
   6  11  17        3.91     -142.42    267.34 o 
   7  11  17     3682.99     4711.07    336.81 o 
   8  11  17     4896.19     4733.15    356.34 o 
   9  11  17       10.12     -409.83    409.83 o 
  10  11  17     3760.36     4467.87    578.02 o 
  11  11  17     2809.37     3098.29    566.98 o 
  12  11  17       91.35     -410.10    529.52 o 
  13  11  17     2351.53     2150.68    680.03 o 
   0  12  17     2600.99     2723.16    479.67 o 
   1  12  17     1025.22      993.61    323.11 o 
   2  12  17      438.32      382.05    314.20 o 
   3  12  17     1859.64     1377.19    320.25 o 
   4  12  17      271.34      378.38    366.55 o 
   5  12  17      557.04     1248.85    338.28 o 
   6  12  17     3100.60     3277.49    373.27 o 
   7  12  17      538.81      520.82    483.84 o 
   8  12  17      795.75      828.41    389.34 o 
   9  12  17     1984.65     2281.29    583.13 o 
  10  12  17      167.08     1097.72    550.45 o 
  11  12  17      612.55       28.06    557.16 o 
   1  13  17       95.02      245.72    360.88 o 
   2  13  17      159.45      336.09    365.39 o 
   3  13  17       16.77      700.60    370.89 o 
   4  13  17      188.21      120.42    360.09 o 
   5  13  17      331.30     -114.52    383.46 o 
   6  13  17      132.74      159.39    408.29 o 
   7  13  17      170.25      540.60    415.06 o 
   8  13  17      327.59      -52.66    409.52 o 
   9  13  17       73.29     -114.42    434.93 o 
   0  14  17     2996.93     3014.21    607.57 o 
   1  14  17      539.40      451.76    399.35 o 
   2  14  17      792.72     1234.18    425.22 o 
   3  14  17     2973.04     3146.60    449.89 o 
   4  14  17      691.58      605.15    418.93 o 
   5  14  17      407.62     -130.91    411.10 o 
   6  14  17     2673.28     3544.34    464.10 o 
   7  14  17      397.06      687.28    462.70 o 
   1  15  17     1178.06     1937.01    550.10 o 
   2  15  17     1096.60      975.55    480.33 o 
   3  15  17       33.08      179.02    467.03 o 
   0   0  18    36915.25    34363.14   1091.41 o 
   1   0  18     7477.27     7037.66    302.94 o 
   2   0  18     1789.69     1314.28    316.20 o 
   3   0  18    22887.97    21019.10    582.28 o 
   4   0  18    12650.23    12586.94    454.87 o 
   5   0  18    12440.32    11984.58    339.31 o 
   6   0  18    54243.75    53254.43   1030.37 o 
   7   0  18     1473.52     1796.86    254.35 o 
   8   0  18    10825.43    10821.48    524.49 o 
   9   0  18    15719.53    16114.32    620.62 o 
  10   0  18     3793.84     3891.06    493.04 o 
  11   0  18     4722.34     4604.66    491.78 o 
  12   0  18    24147.80    24120.40    815.35 o 
  13   0  18      640.60      499.38    442.96 o 
  14   0  18     6726.30     7642.50    730.85 o 
  15   0  18     4867.72     4933.20    646.86 o 
  16   0  18     1520.81     1594.56    614.63 o 
  17   0  18     1678.13     2270.22    709.30 o 
  18   0  18     7031.85     5983.57   1046.50 o 
   1   1  18     2370.29     1987.17    207.16 o 
   2   1  18    13625.40    13038.74    305.58 o 
   3   1  18        5.54     -169.35    169.35 o 
   4   1  18     5048.07     5006.80    390.98 o 
   5   1  18     5647.07     5893.31    194.89 o 
   6   1  18      685.67      399.54    155.34 o 
   7   1  18     2668.26     2659.08    192.17 o 
   8   1  18     9194.52     9107.37    269.19 o 
   9   1  18       33.89     -200.51    200.51 o 
  10   1  18     7425.69     7122.51    312.09 o 
  11   1  18     1077.30     1043.97    270.99 o 
  12   1  18       59.92       22.36    289.85 o 
  13   1  18     2601.21     3043.93    367.35 o 
  14   1  18     2647.56     3210.51    396.31 o 
  15   1  18      130.08      455.81    388.93 o 
  16   1  18     3316.99     3780.19    463.71 o 
  17   1  18     1031.90     1942.92    698.02 o 
  18   1  18       81.03       92.17    630.08 o 
   0   2  18    11610.15    11437.73    371.79 o 
   1   2  18      393.63      364.35    161.76 o 
   2   2  18     2663.95     2698.11    217.79 o 
   3   2  18     4741.07     4599.72    265.43 o 
   4   2  18      945.16      985.47    183.96 o 
   5   2  18       69.04       82.26    161.99 o 
   6   2  18     5485.34     5550.56    201.98 o 
   7   2  18      151.41      159.59    172.48 o 
   8   2  18     2325.80     2055.54    201.01 o 
   9   2  18     2431.67     2380.53    234.79 o 
  10   2  18      280.38      303.64    241.12 o 
  11   2  18     1460.92     1772.07    279.58 o 
  12   2  18     2770.63     2831.37    340.22 o 
  13   2  18      409.96      434.32    319.89 o 
  14   2  18      440.49      560.33    389.34 o 
  15   2  18      956.70     1032.61    412.72 o 
  16   2  18      348.10      746.15    423.41 o 
  17   2  18      281.76     -163.54    522.96 o 
  18   2  18     1220.42     1144.77    712.10 o 
   1   3  18    10398.39    10278.75    270.61 o 
   2   3  18    32012.00    30239.75    482.38 o 
   3   3  18      123.69      -54.85    163.83 o 
   4   3  18    44455.87    41599.59    606.89 o 
   5   3  18     8228.65     8140.87    265.41 o 
   6   3  18      718.54      465.26    181.24 o 
   7   3  18    11414.54    11099.15    299.57 o 
   8   3  18    12291.96    12097.94    328.43 o 
   9   3  18       41.71      238.66    220.32 o 
  10   3  18    21926.68    22111.52    485.11 o 
  11   3  18     6431.86     6846.76    434.91 o 
  12   3  18       78.25       90.92    290.71 o 
  13   3  18     5574.20     6068.21    558.99 o 
  14   3  18     8396.40     9203.00    486.62 o 
  15   3  18      396.69      843.08    401.81 o 
  16   3  18     7086.66     7752.14    752.68 o 
  17   3  18     1354.07     1201.44    539.31 o 
  18   3  18       66.29     -264.77    854.91 o 
   0   4  18    19162.38    18493.65    554.29 o 
   1   4  18     3153.97     3262.38    237.68 o 
   2   4  18     3322.14     3323.82    180.16 o 
   3   4  18    11513.75    11138.05    311.38 o 
   4   4  18     4175.46     4312.69    225.59 o 
   5   4  18     3027.96     3136.33    220.20 o 
   6   4  18    12154.98    11788.44    303.25 o 
   7   4  18      368.69      386.32    213.58 o 
   8   4  18     5292.49     5705.59    279.10 o 
   9   4  18     2350.59     2456.77    257.81 o 
  10   4  18     2403.22     2452.02    273.78 o 
  11   4  18     1994.73     2188.70    316.40 o 
  12   4  18     7297.93     8013.88    392.25 o 
  13   4  18      158.73      -48.86    347.65 o 
  14   4  18     2067.95     3120.54    418.22 o 
  15   4  18     2635.06     2837.44    440.65 o 
  16   4  18      467.98      553.86    495.56 o 
  17   4  18      980.66      377.43    625.37 o 
   1   5  18     1367.44     1186.22    190.47 o 
   2   5  18     1065.23     1000.72    192.02 o 
   3   5  18      317.26      325.92    200.44 o 
   4   5  18     2134.38     2308.40    249.71 o 
   5   5  18      128.06      108.98    198.84 o 
   6   5  18       28.47      112.19    227.72 o 
   7   5  18      578.04      350.14    277.27 o 
   8   5  18     1106.65      707.75    241.74 o 
   9   5  18      138.05       90.71    245.19 o 
  10   5  18     1861.72     2116.81    280.72 o 
  11   5  18      144.17      141.07    283.51 o 
  12   5  18       21.89     -331.93    331.93 o 
  13   5  18      222.50      101.55    300.19 o 
  14   5  18      522.15      454.02    328.59 o 
  15   5  18        1.52      139.04    385.94 o 
  16   5  18      225.17      720.11    408.72 o 
  17   5  18       69.26     -598.61    598.61 o 
   0   6  18    14582.87    15008.80    476.52 o 
   1   6  18     3297.50     3521.81    218.20 o 
   2   6  18     6954.83     6886.48    271.22 o 
   3   6  18    12610.57    12820.16    316.76 o 
   4   6  18     9389.97     9384.59    267.29 o 
   5   6  18     2635.29     2448.91    237.17 o 
   6   6  18    19561.59    19163.02    433.37 o 
   7   6  18      517.08     -104.85    237.97 o 
   8   6  18     5911.16     6179.66    270.64 o 
   9   6  18     7648.29     8104.24    309.23 o 
  10   6  18     2945.50     2730.94    278.78 o 
  11   6  18     1614.21     1805.43    321.48 o 
  12   6  18    13661.23    13854.89    571.28 o 
  13   6  18      790.49     1083.50    342.67 o 
  14   6  18     2233.74     2305.91    400.93 o 
  15   6  18     2265.56     2357.77    418.30 o 
  16   6  18     1086.06     1599.40    442.97 o 
   1   7  18     4615.38     4466.86    252.03 o 
   2   7  18    10289.80     9833.41    308.08 o 
   3   7  18       24.79      -95.30    191.56 o 
   4   7  18    10167.61    10337.22    299.05 o 
   5   7  18     4179.88     4074.01    246.29 o 
   6   7  18       17.34       18.00    223.19 o 
   7   7  18     4437.16     4957.45    370.18 o 
   8   7  18     7401.58     6763.02    313.96 o 
   9   7  18       82.32     -258.87    258.87 o 
  10   7  18     6951.81     7587.78    431.99 o 
  11   7  18     1927.17     1742.47    318.42 o 
  12   7  18      204.33      -83.22    325.51 o 
  13   7  18     2309.04     2215.04    385.91 o 
  14   7  18     2952.08     3807.40    512.44 o 
  15   7  18      116.21     -195.33    427.97 o 
  16   7  18     3646.36     3261.41    560.48 o 
   0   8  18      342.40       10.64    319.56 o 
   1   8  18      553.04      333.24    235.75 o 
   2   8  18       46.25     -166.50    229.17 o 
   3   8  18        2.66     -195.06    213.23 o 
   4   8  18       13.82     -227.78    227.78 o 
   5   8  18        1.51     -227.04    227.04 o 
   6   8  18      184.97      637.50    313.03 o 
   7   8  18        1.07     -230.44    230.44 o 
   8   8  18       49.67       63.06    233.69 o 
   9   8  18        2.30      -36.50    319.55 o 
  10   8  18      182.32      405.89    271.97 o 
  11   8  18       61.94     -323.87    323.87 o 
  12   8  18      135.57      -33.84    311.78 o 
  13   8  18        3.14     -369.02    369.02 o 
  14   8  18       15.93      277.66    433.59 o 
  15   8  18        1.46      762.69    502.87 o 
   1   9  18     4035.03     3949.51    258.09 o 
   2   9  18     8282.07     8728.16    304.36 o 
   3   9  18       66.64      -51.28    236.91 o 
   4   9  18     5839.94     6234.12    319.76 o 
   5   9  18     2838.25     3115.50    266.95 o 
   6   9  18       15.40      573.50    251.53 o 
   7   9  18     3333.16     3429.46    304.61 o 
   8   9  18     7585.00     7819.46    379.80 o 
   9   9  18        5.75     -291.10    303.34 o 
  10   9  18     6207.72     6643.64    407.88 o 
  11   9  18     2785.54     3099.17    372.69 o 
  12   9  18       93.32      199.94    349.52 o 
  13   9  18     1083.99     1395.47    405.92 o 
  14   9  18     2634.97     3595.19    498.79 o 
   0  10  18    10397.60    10587.83    452.52 o 
   1  10  18     2419.90     2498.27    235.01 o 
   2  10  18     2138.94     1776.01    275.31 o 
   3  10  18     3246.31     3692.24    290.75 o 
   4  10  18     1664.23     1101.15    274.66 o 
   5  10  18     1306.65     1254.21    297.36 o 
   6  10  18     8630.28     8452.97    398.15 o 
   7  10  18      379.46       51.96    311.38 o 
   8  10  18     2409.37     2737.51    546.97 o 
   9  10  18     3164.62     3441.05    371.34 o 
  10  10  18      702.58      118.90    378.52 o 
  11  10  18     1379.84     1129.03    375.50 o 
  12  10  18     3766.27     4155.12    488.71 o 
  13  10  18       69.08     -420.65    420.65 o 
   1  11  18       87.03      182.04    248.62 o 
   2  11  18       68.66     -141.11    236.17 o 
   3  11  18      151.86     -223.92    223.92 o 
   4  11  18      267.84     -290.13    311.56 o 
   5  11  18       23.40      442.97    330.59 o 
   6  11  18       40.74      -21.16    345.63 o 
   7  11  18       74.05       59.56    340.78 o 
   8  11  18      115.77      303.28    364.44 o 
   9  11  18      130.81     -322.44    374.88 o 
  10  11  18       78.29      192.72    457.42 o 
  11  11  18        2.88      121.76    537.38 o 
  12  11  18      116.89      642.23    531.94 o 
   0  12  18     4654.97     5168.53    498.13 o 
   1  12  18      258.47       65.82    301.81 o 
   2  12  18      958.05      662.87    309.50 o 
   3  12  18     1903.48     1511.40    310.00 o 
   4  12  18      636.29      694.42    295.62 o 
   5  12  18      510.93      270.83    410.60 o 
   6  12  18     3508.31     2838.83    446.84 o 
   7  12  18      280.27     -340.03    441.33 o 
   8  12  18     1095.77     1115.91    523.53 o 
   9  12  18     1204.01     1434.72    525.42 o 
  10  12  18      406.39      -50.70    546.47 o 
   1  13  18     1474.92     2038.47    375.41 o 
   2  13  18     4071.23     4359.60    440.97 o 
   3  13  18        9.79     -185.49    348.45 o 
   4  13  18     3442.78     3242.55    395.56 o 
   5  13  18     1039.32      902.63    416.48 o 
   6  13  18      127.26      329.09    516.94 o 
   7  13  18     1343.00     1256.11    751.18 o 
   8  13  18     2326.27     2453.01    581.31 o 
   0  14  18      703.40     1170.99    549.98 o 
   1  14  18       12.33     -169.04    387.86 o 
   2  14  18      161.70     -411.41    411.41 o 
   3  14  18      100.72        3.62    390.34 o 
   4  14  18        3.96      -29.59    393.62 o 
   5  14  18       69.91      177.14    398.37 o 
   1   1  19     5413.67     5767.19    260.95 o 
   2   1  19    29552.87    27785.19    457.44 o 
   3   1  19      262.99      -62.51    175.37 o 
   4   1  19    28506.96    27879.64    595.45 o 
   5   1  19     2952.05     3244.59    206.60 o 
   6   1  19       18.65     -178.06    178.06 o 
   7   1  19     6223.55     6402.29    243.87 o 
   8   1  19    21912.39    21348.19    431.79 o 
   9   1  19       19.54      121.81    221.49 o 
  10   1  19    12533.78    12712.34    360.14 o 
  11   1  19     1900.78     2195.22    300.76 o 
  12   1  19      123.59      379.62    288.00 o 
  13   1  19     4751.49     4928.25    367.72 o 
  14   1  19     8048.93     9059.34    476.27 o 
  15   1  19      145.25     -314.76    439.16 o 
  16   1  19     7067.82     7684.85    542.39 o 
  17   1  19      871.77     1036.17    489.81 o 
   0   2  19    30698.06    29538.71    724.57 o 
   1   2  19     2465.00     2286.13    177.69 o 
   2   2  19     4488.36     4624.50    236.08 o 
   3   2  19     7455.69     7690.88    276.12 o 
   4   2  19     9370.05     9368.25    327.09 o 
   5   2  19     3051.04     3193.45    239.93 o 
   6   2  19    33647.70    33303.66    496.81 o 
   7   2  19     1309.96     1310.85    202.24 o 
   8   2  19     6755.50     6436.70    272.35 o 
   9   2  19     4982.05     5256.04    275.77 o 
  10   2  19     4158.70     4071.52    282.84 o 
  11   2  19     1433.02     1459.21    287.40 o 
  12   2  19    17270.51    18026.59    495.89 o 
  13   2  19       66.62      -65.58    330.01 o 
  14   2  19     5321.76     5532.46    440.56 o 
  15   2  19     2961.07     2930.02    424.18 o 
  16   2  19     1504.18     2086.86    467.71 o 
  17   2  19      800.20      312.83    643.75 o 
   1   3  19     1772.01     1427.47    181.67 o 
   2   3  19      943.56     1197.13    173.78 o 
   3   3  19     1402.77     1535.19    238.56 o 
   4   3  19     1029.53     1428.41    227.05 o 
   5   3  19      329.06      326.55    200.24 o 
   6   3  19     1155.01     1034.54    185.57 o 
   7   3  19       18.81     -191.11    191.11 o 
   8   3  19      154.66      172.25    209.47 o 
   9   3  19      101.21      438.08    240.36 o 
  10   3  19      791.54     1071.80    252.30 o 
  11   3  19       87.60      320.48    285.13 o 
  12   3  19      211.22      127.97    295.38 o 
  13   3  19        7.50     -131.14    327.19 o 
  14   3  19       27.04      426.78    378.46 o 
  15   3  19       13.68      126.69    418.61 o 
  16   3  19      412.61      128.82    447.73 o 
  17   3  19      113.15     -114.29    515.50 o 
   0   4  19    15939.50    15173.83    501.20 o 
   1   4  19      654.19     1181.12    197.75 o 
   2   4  19     7898.42     7330.71    249.22 o 
   3   4  19     7493.85     7487.43    250.42 o 
   4   4  19     7338.17     7463.46    258.78 o 
   5   4  19      843.99      656.28    208.33 o 
   6   4  19    14740.00    14400.44    339.74 o 
   7   4  19      254.93      120.87    207.67 o 
   8   4  19     4614.79     3868.39    260.25 o 
   9   4  19     2683.03     2111.97    259.90 o 
  10   4  19     1698.83     1434.28    282.38 o 
  11   4  19      941.18      899.62    298.63 o 
  12   4  19     9937.74    10502.70    426.24 o 
  13   4  19      279.41      114.37    359.40 o 
  14   4  19     1859.17     2276.53    458.04 o 
  15   4  19      981.16     1309.53    424.23 o 
  16   4  19     1122.44      817.56    551.97 o 
  17   4  19      712.94      499.07    535.21 o 
   1   5  19     7703.29     7592.18    247.95 o 
   2   5  19    21699.93    21530.90    407.38 o 
   3   5  19       99.77       92.17    203.82 o 
   4   5  19    33658.40    32763.09    565.40 o 
   5   5  19     3426.31     3375.77    220.29 o 
   6   5  19      807.00      945.62    214.93 o 
   7   5  19     4100.20     4099.21    260.71 o 
   8   5  19    11666.22    12061.66    353.24 o 
   9   5  19      413.90      174.44    258.87 o 
  10   5  19    13815.90    14559.78    413.63 o 
  11   5  19     2160.38     2690.02    328.10 o 
  12   5  19      301.27      805.28    421.06 o 
  13   5  19     2498.06     2775.88    407.99 o 
  14   5  19     5376.76     6358.01    474.31 o 
  15   5  19      273.72      393.30    478.09 o 
  16   5  19     6775.13     7506.72    634.53 o 
   0   6  19     4057.61     4065.39    325.72 o 
   1   6  19      266.17      247.01    188.59 o 
   2   6  19      718.55      703.83    216.63 o 
   3   6  19      254.39      213.82    225.75 o 
   4   6  19      633.23      225.74    264.86 o 
   5   6  19       13.38      126.10    213.37 o 
   6   6  19     1819.82     1750.18    243.73 o 
   7   6  19      533.86      529.39    242.99 o 
   8   6  19     1179.23     1319.69    274.35 o 
   9   6  19      617.57      -51.46    322.99 o 
  10   6  19       91.87      150.97    294.74 o 
  11   6  19      835.45      852.16    335.64 o 
  12   6  19     1161.44     1700.65    374.53 o 
  13   6  19       83.79      401.91    395.49 o 
  14   6  19      336.55        3.68    440.85 o 
  15   6  19      239.22      661.77    491.90 o 
  16   6  19       53.47     -515.44    515.44 o 
   1   7  19     2423.35     2378.07    233.58 o 
   2   7  19     6137.83     6653.90    281.99 o 
   3   7  19      113.19      224.41    222.26 o 
   4   7  19     6617.01     6445.49    259.24 o 
   5   7  19      384.20      514.50    283.57 o 
   6   7  19        4.41     -242.62    242.62 o 
   7   7  19     1248.06     1537.71    241.19 o 
   8   7  19     4598.78     4891.60    295.87 o 
   9   7  19       62.80     -282.65    284.30 o 
  10   7  19     3973.87     4496.63    321.69 o 
  11   7  19      689.36      578.14    303.18 o 
  12   7  19      109.33     -309.75    309.75 o 
  13   7  19      486.08      685.16    377.07 o 
  14   7  19     1837.87     2186.10    564.54 o 
  15   7  19       22.21      281.33    501.22 o 
   0   8  19    18954.84    19715.40    582.50 o 
   1   8  19     1341.90     1453.69    247.92 o 
   2   8  19     4504.59     4708.98    280.37 o 
   3   8  19     2609.12     2773.11    230.43 o 
   4   8  19     4873.19     5099.25    264.37 o 
   5   8  19     1544.74     1134.50    239.46 o 
   6   8  19    16804.52    17608.57    430.88 o 
   7   8  19       94.80     -249.95    252.02 o 
   8   8  19     4588.22     3824.60    342.72 o 
   9   8  19     2681.13     2726.75    328.72 o 
  10   8  19     1891.09     1996.11    332.32 o 
  11   8  19     1074.64      873.97    443.26 o 
  12   8  19     8527.35     9210.99    489.87 o 
  13   8  19      309.15      556.51    551.94 o 
  14   8  19     2481.87     3132.05    605.08 o 
   1   9  19     1108.81     1086.81    257.60 o 
   2   9  19     2529.90     2722.77    235.37 o 
   3   9  19        0.54      -14.15    238.46 o 
   4   9  19     2491.64     2727.50    271.53 o 
   5   9  19      556.19      167.86    274.44 o 
   6   9  19        3.14     -230.04    271.10 o 
   7   9  19      422.39      320.20    296.89 o 
   8   9  19     2236.45     2392.45    335.89 o 
   9   9  19       57.77     -378.52    378.52 o 
  10   9  19     2570.16     1817.32    378.80 o 
  11   9  19      482.98      526.85    432.64 o 
  12   9  19       95.45       14.31    399.35 o 
  13   9  19      357.56     -164.38    418.16 o 
   0  10  19     3996.20     4277.82    492.76 o 
   1  10  19       34.54      -60.39    254.66 o 
   2  10  19      359.70      441.92    261.61 o 
   3  10  19      111.33     -142.02    262.94 o 
   4  10  19      399.60      599.01    290.24 o 
   5  10  19      125.89      123.22    293.57 o 
   6  10  19     2619.07     2800.78    330.30 o 
   7  10  19       17.03      -52.06    303.58 o 
   8  10  19      196.12     -139.03    308.20 o 
   9  10  19      574.37       54.86    330.06 o 
  10  10  19      382.55      637.31    344.29 o 
  11  10  19      157.78     -299.54    394.95 o 
  12  10  19      997.58     1589.56    364.88 o 
   1  11  19     1244.01     1042.15    288.74 o 
   2  11  19     6653.56     6816.27    372.86 o 
   3  11  19       29.40      -29.57    291.73 o 
   4  11  19     6659.21     7654.77    397.27 o 
   5  11  19     1629.53     2216.03    387.50 o 
   6  11  19       53.30     -332.05    332.05 o 
   7  11  19     1266.98     1146.11    351.50 o 
   8  11  19     5711.89     6258.24    447.77 o 
   9  11  19       22.34     -145.93    357.75 o 
  10  11  19     4524.50     4505.88    519.58 o 
  11  11  19      666.08      257.88    427.83 o 
   0  12  19     3819.57     3977.01    455.82 o 
   1  12  19      719.33      881.99    287.55 o 
   2  12  19      506.54     1368.15    368.89 o 
   3  12  19      760.35      870.35    359.67 o 
   4  12  19      344.71      404.82    351.84 o 
   5  12  19      299.94        0.40    402.77 o 
   6  12  19     2306.03     2678.09    434.07 o 
   7  12  19       41.34     -418.34    418.34 o 
   8  12  19      869.44     1132.37    514.63 o 
   9  12  19      434.13      818.90    524.39 o 
   1  13  19       30.83     -218.96    368.00 o 
   2  13  19      331.24      695.69    416.04 o 
   3  13  19        0.57      383.44    416.40 o 
   4  13  19      259.66      788.33    432.62 o 
   5  13  19       32.03     1016.36    476.02 o 
   6  13  19        4.59     -627.84    627.84 o 
   7  13  19        7.55     -402.07    639.45 o 
   0  14  19     3149.29     3322.07    580.07 o 
   1  14  19      143.57      179.78    366.22 o 
   2  14  19      773.19      865.46    396.22 o 
   3  14  19     1061.95      465.32    643.08 o 
   0   0  20    68638.48    64749.63   1844.16 o 
   1   0  20      642.86      704.50    230.11 o 
   2   0  20    18689.81    17184.11    629.41 o 
   3   0  20      991.75      942.02    451.57 o 
   4   0  20     4809.02     3932.08    568.37 o 
   5   0  20     2102.95     2609.57    585.26 o 
   6   0  20    33966.77    32953.85    703.97 o 
   7   0  20     1500.24     1279.43    268.35 o 
   8   0  20    14303.27    14112.24    502.61 o 
   9   0  20     3960.07     4643.05    378.47 o 
  10   0  20     3270.70     3489.61    389.51 o 
  11   0  20      682.02      672.27    386.16 o 
  12   0  20    15790.45    16424.99    670.69 o 
  13   0  20       68.91     1001.51    457.96 o 
  14   0  20     5545.52     6122.48   1081.91 o 
  15   0  20     2279.97     1823.65    867.80 o 
  16   0  20     1432.90      195.59    615.46 o 
  17   0  20      529.78     1035.27    695.29 o 
   1   1  20     4158.86     3739.32    214.53 o 
   2   1  20     8894.39     8611.92    265.65 o 
   3   1  20      253.84       91.99    193.68 o 
   4   1  20     9022.87     8415.28    328.71 o 
   5   1  20      510.95      445.11    235.08 o 
   6   1  20       18.39      249.22    241.39 o 
   7   1  20      971.13      863.07    187.66 o 
   8   1  20     7254.26     7007.03    272.85 o 
   9   1  20        6.05     -174.14    222.08 o 
  10   1  20     5860.01     6493.79    303.29 o 
  11   1  20       30.93      370.47    269.14 o 
  12   1  20       58.26     -112.07    291.32 o 
  13   1  20      603.88      442.36    320.54 o 
  14   1  20     2848.52     2526.22    396.15 o 
  15   1  20       58.58     -386.69    386.69 o 
  16   1  20     2948.60     3021.84    677.32 o 
  17   1  20      379.13      506.04    486.77 o 
   0   2  20     6162.29     6496.88    335.89 o 
   1   2  20       55.37     -177.03    177.03 o 
   2   2  20     3167.82     2996.00    226.95 o 
   3   2  20       35.99       36.87    200.15 o 
   4   2  20     1689.59     1657.29    259.85 o 
   5   2  20        7.45       59.51    218.22 o 
   6   2  20     4421.14     4392.95    294.27 o 
   7   2  20      418.26       92.97    188.51 o 
   8   2  20     3632.92     3463.72    243.85 o 
   9   2  20     1071.16     1270.57    239.16 o 
  10   2  20      335.06      279.09    274.18 o 
  11   2  20      585.96      925.06    282.84 o 
  12   2  20     2321.66     2083.47    318.56 o 
  13   2  20       34.53      188.75    413.06 o 
  14   2  20      331.26      -70.09    366.77 o 
  15   2  20      459.36      -33.55    399.09 o 
  16   2  20      294.97      192.17    448.54 o 
   1   3  20     6333.78     6357.59    231.07 o 
   2   3  20    30082.23    28568.79    553.76 o 
   3   3  20      214.07       77.04    224.58 o 
   4   3  20    23706.38    22807.62    596.20 o 
   5   3  20     3003.63     3035.35    349.60 o 
   6   3  20       85.69       31.67    166.65 o 
   7   3  20     2092.25     1816.37    215.63 o 
   8   3  20    20450.69    19877.46    438.74 o 
   9   3  20      102.22      260.12    237.25 o 
  10   3  20    17169.29    17701.43    466.41 o 
  11   3  20     1804.89     2199.29    297.78 o 
  12   3  20       93.08      264.51    365.14 o 
  13   3  20     1558.11     2002.36    361.12 o 
  14   3  20     8010.88     9254.11    502.61 o 
  15   3  20      150.93      246.58    475.95 o 
  16   3  20     8100.51     7887.04    558.60 o 
   0   4  20    14763.76    13812.32    478.19 o 
   1   4  20      183.28      287.92    189.47 o 
   2   4  20     2663.98     2965.62    218.62 o 
   3   4  20     2534.22     3088.35    381.10 o 
   4   4  20     4146.05     3937.91    232.36 o 
   5   4  20      152.84      304.09    257.55 o 
   6   4  20    16855.75    16865.46    362.30 o 
   7   4  20      642.25      450.09    209.93 o 
   8   4  20     3201.22     3499.70    269.46 o 
   9   4  20      629.43      603.47    254.80 o 
  10   4  20     2043.19     1547.58    290.52 o 
  11   4  20      192.81     -124.69    339.92 o 
  12   4  20     8439.85     9856.37    578.67 o 
  13   4  20        5.75      127.46    364.17 o 
  14   4  20     2710.63     1950.94    503.86 o 
  15   4  20      359.85      579.63    435.00 o 
  16   4  20      410.19      648.21    603.70 o 
   1   5  20      955.81      637.45    214.96 o 
   2   5  20     2519.45     2808.54    208.71 o 
   3   5  20      272.14      -30.69    202.54 o 
   4   5  20     1278.40     1367.79    224.56 o 
   5   5  20       80.86       27.77    225.97 o 
   6   5  20      130.00      -79.87    204.86 o 
   7   5  20       67.94       -5.45    242.92 o 
   8   5  20      858.45      837.15    244.06 o 
   9   5  20        1.39      -10.90    268.28 o 
  10   5  20      742.77      201.05    297.66 o 
  11   5  20      180.35     -195.46    311.80 o 
  12   5  20      126.97      215.19    492.46 o 
  13   5  20        2.38     -197.39    372.32 o 
  14   5  20      403.47      531.47    398.31 o 
  15   5  20        8.06     -222.58    435.11 o 
   0   6  20    22528.13    21741.58    678.98 o 
   1   6  20      321.18      157.46    210.47 o 
   2   6  20     4841.41     4870.15    255.79 o 
   3   6  20     4048.56     3631.13    252.83 o 
   4   6  20     7301.94     6963.70    308.64 o 
   5   6  20      887.68      534.02    249.81 o 
   6   6  20    17798.13    17268.26    399.50 o 
   7   6  20      408.58      476.63    249.03 o 
   8   6  20     4662.90     5167.93    333.06 o 
   9   6  20     1051.34     1450.54    288.22 o 
  10   6  20     4326.90     4368.23    488.70 o 
  11   6  20      233.38     -351.52    351.52 o 
  12   6  20    13511.12    13711.43    532.10 o 
  13   6  20      300.08      338.97    408.48 o 
  14   6  20     3229.61     4039.33    469.60 o 
  15   6  20      314.75      146.99    502.91 o 
   1   7  20     1596.42     1548.01    224.12 o 
   2   7  20    10198.12    10523.46    307.15 o 
   3   7  20       18.30     -233.26    233.26 o 
   4   7  20    11826.78    12089.46    369.18 o 
   5   7  20      292.67      464.30    234.96 o 
   6   7  20      163.57      578.36    248.38 o 
   7   7  20      654.95      680.99    267.00 o 
   8   7  20     5369.84     5944.12    337.05 o 
   9   7  20      208.55      551.72    332.22 o 
  10   7  20     7862.34     8778.29    460.89 o 
  11   7  20      406.67      716.24    380.11 o 
  12   7  20      137.77       46.79    423.80 o 
  13   7  20      860.50      658.84    461.88 o 
  14   7  20     3024.98     3890.59    668.79 o 
   0   8  20        9.27      237.05    318.07 o 
   1   8  20      624.88      534.76    232.60 o 
   2   8  20      584.20      150.33    235.68 o 
   3   8  20       28.55     -141.16    236.18 o 
   4   8  20      178.49      143.53    287.76 o 
   5   8  20        0.23     -151.48    245.92 o 
   6   8  20       53.08      -84.10    268.10 o 
   7   8  20        6.12     -218.95    247.12 o 
   8   8  20        1.00     -128.14    302.45 o 
   9   8  20       26.86      437.66    340.08 o 
  10   8  20      516.74      923.07    396.26 o 
  11   8  20      173.82      649.27    390.94 o 
  12   8  20       82.92       14.93    585.20 o 
  13   8  20       13.80       56.92    476.77 o 
   1   9  20      993.66      802.84    257.66 o 
   2   9  20     8996.56     9098.01    343.83 o 
   3   9  20      121.69      374.27    279.84 o 
   4   9  20     8297.75     8772.64    330.06 o 
   5   9  20      497.32      313.21    262.19 o 
   6   9  20      125.28       33.25    281.44 o 
   7   9  20      719.38      540.18    292.29 o 
   8   9  20     5191.03     5386.69    409.31 o 
   9   9  20       43.88      275.57    372.67 o 
  10   9  20     5010.73     5678.83    438.45 o 
  11   9  20      262.43      171.76    377.40 o 
  12   9  20       16.37      112.36    503.82 o 
   0  10  20    10349.04    10405.75    589.78 o 
   1  10  20      480.76      275.75    310.80 o 
   2  10  20     2510.38     2409.90    336.76 o 
   3  10  20      451.37       99.32    264.98 o 
   4  10  20     1819.02     1439.75    301.31 o 
   5  10  20      483.11      303.99    318.54 o 
   6  10  20     8149.62     8431.50    448.58 o 
   7  10  20       13.87     -134.23    363.30 o 
   8  10  20     3085.98     3239.35    386.53 o 
   9  10  20      459.85     -153.97    402.47 o 
  10  10  20      618.33      391.16    391.84 o 
  11  10  20      183.20      133.51    406.00 o 
   1  11  20        3.36     -330.78    330.78 o 
   2  11  20       34.11      -68.40    273.33 o 
   3  11  20        1.84      -90.60    290.69 o 
   4  11  20      185.22       43.72    391.82 o 
   5  11  20        8.45      710.25    355.54 o 
   6  11  20        6.97      246.06    385.62 o 
   7  11  20       13.81      -71.64    385.20 o 
   8  11  20       17.48      -34.87    377.20 o 
   9  11  20       16.43      205.26    346.05 o 
  10  11  20      153.54     -286.43    345.09 o 
   0  12  20     5173.23     4928.54    654.98 o 
   1  12  20        6.61      418.39    681.90 o 
   2  12  20      978.42      625.47    343.04 o 
   3  12  20      436.59      979.31    363.47 o 
   4  12  20      577.75      444.69    345.67 o 
   5  12  20       50.12      450.47    378.76 o 
   6  12  20     3720.66     3557.75    448.77 o 
   7  12  20       93.47      205.80    383.46 o 
   8  12  20      755.07     1327.79    405.70 o 
   1  13  20      236.74      154.34    500.90 o 
   2  13  20     3379.85     4207.28    447.98 o 
   3  13  20       14.88      340.53    407.16 o 
   4  13  20     3631.43     3490.86    460.96 o 
   5  13  20      196.53      185.73    464.29 o 
   1   1  21     1627.53     1510.78    228.32 o 
   2   1  21    17278.42    16699.41    408.66 o 
   3   1  21      270.84      289.54    216.10 o 
   4   1  21    19609.98    18621.86    480.23 o 
   5   1  21      726.27      932.32    288.95 o 
   6   1  21       20.17      395.93    295.37 o 
   7   1  21      476.13      440.04    175.35 o 
   8   1  21    10508.26    10613.32    302.49 o 
   9   1  21       36.06      132.11    222.33 o 
  10   1  21    11900.37    12961.31    398.24 o 
  11   1  21      306.73      637.49    284.81 o 
  12   1  21      143.58      490.33    302.39 o 
  13   1  21      183.68     -147.28    336.52 o 
  14   1  21     6044.76     6786.51    751.72 o 
  15   1  21        5.53      -54.58    498.59 o 
  16   1  21     6804.54     8618.60    599.13 o 
   0   2  21    34057.81    32813.72    784.66 o 
   1   2  21      398.85       62.77    215.23 o 
   2   2  21    10587.27    10311.44    397.93 o 
   3   2  21     1293.01     1262.90    236.06 o 
   4   2  21     3895.17     4123.96    293.65 o 
   5   2  21      884.61      836.71    319.67 o 
   6   2  21    28188.47    28239.80    603.45 o 
   7   2  21       28.60       51.37    228.00 o 
   8   2  21     6209.80     6074.52    261.84 o 
   9   2  21      533.61      636.23    230.64 o 
  10   2  21     3276.07     3184.21    342.76 o 
  11   2  21      349.00      175.04    288.25 o 
  12   2  21    13298.69    14320.06    457.32 o 
  13   2  21       15.28     -109.87    329.49 o 
  14   2  21     5120.37     6262.41    572.72 o 
  15   2  21      432.50      756.22    426.57 o 
  16   2  21     1114.69      241.13    445.24 o 
   1   3  21      296.82      319.08    187.61 o 
   2   3  21      425.80      789.67    246.74 o 
   3   3  21      117.46     -243.32    243.32 o 
   4   3  21      918.31     1440.37    270.64 o 
   5   3  21       66.50      209.11    240.80 o 
   6   3  21       65.22      415.49    269.92 o 
   7   3  21       10.13      303.99    192.39 o 
   8   3  21      914.24      899.18    224.05 o 
   9   3  21      100.90      -26.82    234.45 o 
  10   3  21      524.39      610.76    265.16 o 
  11   3  21        7.38     -146.38    288.53 o 
  12   3  21      323.22      -88.06    308.69 o 
  13   3  21      115.91     -263.74    335.26 o 
  14   3  21      250.67      619.82    387.02 o 
  15   3  21       64.26      176.73    461.65 o 
   0   4  21    16467.22    15634.52    526.58 o 
   1   4  21       12.23      186.91    193.18 o 
   2   4  21     4971.94     5123.12    243.52 o 
   3   4  21      546.68      318.40    203.55 o 
   4   4  21     2704.52     2656.31    252.32 o 
   5   4  21       62.97     -188.64    204.17 o 
   6   4  21    13404.09    13330.85    366.39 o 
   7   4  21      300.09      -56.33    227.72 o 
   8   4  21     2941.65     2828.95    255.36 o 
   9   4  21      251.19      191.12    249.43 o 
  10   4  21     1618.62     1548.24    291.33 o 
  11   4  21      426.00      668.93    315.71 o 
  12   4  21     7848.71     8603.49    481.51 o 
  13   4  21       92.25      603.92    367.16 o 
  14   4  21     2210.49     3462.16    437.83 o 
  15   4  21       98.09     -355.13    434.94 o 
   1   5  21      265.33      -55.67    213.36 o 
   2   5  21    19710.94    19781.15    424.53 o 
   3   5  21       40.97     -142.98    193.80 o 
   4   5  21    16946.74    16477.66    390.99 o 
   5   5  21      132.34      -28.78    371.75 o 
   6   5  21      148.37      151.57    231.71 o 
   7   5  21      107.70      -45.30    215.45 o 
   8   5  21    13410.23    13615.70    415.35 o 
   9   5  21       66.23       53.92    274.71 o 
  10   5  21    14288.44    13240.13    448.31 o 
  11   5  21      237.76     -109.07    324.72 o 
  12   5  21      391.59       -4.48    359.67 o 
  13   5  21      584.89      543.60    541.80 o 
  14   5  21     5916.71     6103.41    492.26 o 
  15   5  21       82.49     -208.36    436.98 o 
   0   6  21     3768.70     3882.69    362.52 o 
   1   6  21       14.55       20.15    230.26 o 
   2   6  21     2323.36     2325.81    252.73 o 
   3   6  21      147.88      337.59    220.01 o 
   4   6  21      428.46      297.35    240.69 o 
   5   6  21       18.47        5.22    349.98 o 
   6   6  21     2992.03     2813.83    279.67 o 
   7   6  21       27.61      169.58    235.94 o 
   8   6  21      660.86      498.74    309.07 o 
   9   6  21       68.07       39.57    318.69 o 
  10   6  21       47.09      533.74    319.82 o 
  11   6  21       88.99     -346.94    346.94 o 
  12   6  21     1411.87     1342.00    468.85 o 
  13   6  21        0.85     -400.28    400.28 o 
  14   6  21      743.58      -30.05    437.50 o 
   1   7  21      354.01      563.77    235.49 o 
   2   7  21     5324.36     5168.91    285.05 o 
   3   7  21       60.24       54.58    240.80 o 
   4   7  21     5046.69     5262.84    314.38 o 
   5   7  21       11.91      -96.57    268.60 o 
   6   7  21        8.73     -231.10    231.10 o 
   7   7  21       96.65     -259.68    259.68 o 
   8   7  21     2933.89     2805.86    307.68 o 
   9   7  21      130.61      102.08    306.56 o 
  10   7  21     3545.13     4501.43    445.37 o 
  11   7  21       42.42     -322.24    372.43 o 
  12   7  21       22.43      -14.87    408.50 o 
  13   7  21       84.52      -28.57    597.22 o 
   0   8  21    16979.42    17164.00    735.42 o 
   1   8  21       74.87       54.77    227.43 o 
   2   8  21     5724.31     6226.35    349.96 o 
   3   8  21      104.87     -224.86    224.86 o 
   4   8  21     3476.89     3577.78    307.56 o 
   5   8  21      194.62     -119.91    301.45 o 
   6   8  21    14070.21    15047.17    449.20 o 
   7   8  21       30.52      482.54    286.13 o 
   8   8  21     5012.14     4968.78    363.30 o 
   9   8  21      355.04      330.39    351.45 o 
  10   8  21     1809.24     2187.50    395.38 o 
  11   8  21      247.90     -446.17    446.17 o 
  12   8  21     8298.92     8106.99    584.48 o 
  13   8  21        6.66     -454.78    483.11 o 
   1   9  21      176.14        8.50    256.87 o 
   2   9  21     3017.54     3803.99    303.27 o 
   3   9  21        5.41      112.55    287.33 o 
   4   9  21     2336.57     2810.85    314.58 o 
   5   9  21       10.00     -244.91    244.91 o 
   6   9  21        6.51       88.62    307.77 o 
   7   9  21       56.49     -313.89    313.89 o 
   8   9  21     1245.33     1520.82    360.23 o 
   9   9  21       32.11     -166.61    388.14 o 
  10   9  21     2278.85     1768.28    416.89 o 
  11   9  21       14.22     -429.95    476.28 o 
  12   9  21       36.57     1614.25    852.17 o 
   0  10  21     2372.62     1914.86    472.39 o 
   1  10  21        1.51      401.16    312.80 o 
   2  10  21      416.35      511.09    325.51 o 
   3  10  21        6.71     -328.93    328.93 o 
   4  10  21      294.98     -270.93    329.61 o 
   5  10  21        1.85      238.68    289.41 o 
   6  10  21     1723.95     1511.75    338.27 o 
   7  10  21        0.25       66.81    347.08 o 
   8  10  21      357.86      164.82    383.72 o 
   9  10  21      151.75      659.40    406.68 o 
  10  10  21      254.13     -252.35    528.74 o 
   1  11  21      243.40      113.49    344.06 o 
   2  11  21     6183.04     6534.17    413.24 o 
   3  11  21        0.48     -348.64    348.64 o 
   4  11  21     5880.15     6310.82    482.42 o 
   5  11  21        8.33       16.43    335.61 o 
   6  11  21       24.18       22.06    348.02 o 
   7  11  21      127.09     -357.20    357.20 o 
   8  11  21     4023.44     5011.62    586.49 o 
   9  11  21        3.67      208.80    532.45 o 
   0  12  21     3873.80     4648.35    652.32 o 
   1  12  21      106.38      539.94    439.41 o 
   2  12  21      724.59      448.15    433.58 o 
   3  12  21      113.53     -396.08    396.08 o 
   4  12  21      676.38      447.62    406.12 o 
   5  12  21        2.74     -349.82    357.60 o 
   6  12  21     2366.14     3034.82    434.63 o 
   1  13  21        3.12     -186.78    504.94 o 
   2  13  21      203.54     -493.15    493.15 o 
   0   0  22    35351.24    34625.09   1127.03 o 
   1   0  22       25.19     -154.86    233.61 o 
   2   0  22     8824.06     8581.67    607.53 o 
   3   0  22      102.43      192.91    727.87 o 
   4   0  22     6125.27     6293.02    650.73 o 
   5   0  22      142.44      536.52    774.57 o 
   6   0  22    26831.95    28617.14   1824.15 o 
   7   0  22      405.83     -404.92    610.81 o 
   8   0  22     5838.04     6183.04    652.47 o 
   9   0  22       40.37     -170.56    308.04 o 
  10   0  22     4175.74     4460.82    400.58 o 
  11   0  22      174.71     -334.47    390.33 o 
  12   0  22    13939.68    13257.02    639.78 o 
  13   0  22        4.30      512.77    501.58 o 
  14   0  22     4498.40     3802.52    605.69 o 
  15   0  22      185.84      235.64    580.55 o 
   1   1  22       14.90      -20.25    217.92 o 
   2   1  22     5507.02     5894.21    379.98 o 
   3   1  22       10.34      165.27    262.04 o 
   4   1  22     9533.60    10825.73    518.27 o 
   5   1  22       28.51      121.03    272.31 o 
   6   1  22       62.78      -87.37    246.14 o 
   7   1  22       32.37      -12.79    235.00 o 
   8   1  22     5054.66     4868.70    325.32 o 
   9   1  22        2.22      -45.15    218.50 o 
  10   1  22     5306.22     5529.44    296.94 o 
  11   1  22        0.29      -64.83    281.51 o 
  12   1  22      187.06      378.56    366.97 o 
  13   1  22        0.30      198.77    346.43 o 
  14   1  22     2297.06     2525.02    411.32 o 
  15   1  22      106.36      578.07    413.24 o 
   0   2  22     8823.72     9366.91    389.90 o 
   1   2  22      157.46      205.59    223.21 o 
   2   2  22     3173.86     3593.39    282.71 o 
   3   2  22       47.04      -54.68    246.35 o 
   4   2  22      281.68      638.44    260.83 o 
   5   2  22        4.22       35.35    263.80 o 
   6   2  22     4374.58     4279.49    325.67 o 
   7   2  22      184.48       94.73    264.49 o 
   8   2  22      950.93      618.04    216.32 o 
   9   2  22        3.34     -166.58    226.16 o 
  10   2  22      223.34      314.76    259.57 o 
  11   2  22      126.66     -278.85    285.12 o 
  12   2  22     1855.71     1605.74    361.05 o 
  13   2  22       39.30      436.49    347.52 o 
  14   2  22      209.81      677.06    392.82 o 
  15   2  22        5.26      -10.99    412.17 o 
   1   3  22      114.37     -175.34    188.01 o 
   2   3  22    23351.23    21792.80    521.46 o 
   3   3  22        1.43     -203.29    245.93 o 
   4   3  22    21070.83    20726.47    576.82 o 
   5   3  22      121.76      284.29    396.43 o 
   6   3  22      142.75       49.06    260.67 o 
   7   3  22       12.01      218.09    292.13 o 
   8   3  22    13468.63    13641.96    352.53 o 
   9   3  22        9.17      105.25    235.87 o 
  10   3  22    13068.37    12874.93    393.13 o 
  11   3  22       11.35       55.85    295.07 o 
  12   3  22      193.52      -70.95    319.25 o 
  13   3  22       66.37      274.34    423.33 o 
  14   3  22     6195.21     6046.11    463.15 o 
  15   3  22       34.05     -276.55    405.63 o 
   0   4  22    11021.55    11201.70    722.68 o 
   1   4  22      213.02      103.93    210.32 o 
   2   4  22     4352.22     4414.30    243.58 o 
   3   4  22       19.62      116.56    268.35 o 
   4   4  22     2085.54     1956.06    299.95 o 
   5   4  22       21.09       77.86    277.45 o 
   6   4  22    10369.34    10195.75    461.06 o 
   7   4  22        0.28     -224.85    224.85 o 
   8   4  22     1996.44     2283.31    282.12 o 
   9   4  22        0.82     -151.61    257.99 o 
  10   4  22     1195.92      873.99    293.25 o 
  11   4  22        4.64     -233.45    309.07 o 
  12   4  22     6230.41     6225.38    412.52 o 
  13   4  22        9.87      495.62    379.50 o 
  14   4  22     2176.76     1518.50    419.67 o 
   1   5  22       20.28     -185.53    230.86 o 
   2   5  22      509.28      949.77    237.98 o 
   3   5  22        5.65     -150.60    229.91 o 
   4   5  22      155.76      239.68    204.10 o 
   5   5  22       14.41     -215.09    215.09 o 
   6   5  22      252.36      318.13    240.62 o 
   7   5  22       99.89       25.52    257.30 o 
   8   5  22      557.17      624.01    247.32 o 
   9   5  22        9.97     -267.68    267.68 o 
  10   5  22      882.18      898.17    390.82 o 
  11   5  22       26.58      -94.84    315.45 o 
  12   5  22      104.44     -351.58    351.58 o 
  13   5  22       27.94     -383.43    383.43 o 
  14   5  22      452.83       20.25    423.60 o 
   0   6  22    20976.01    21398.48    673.68 o 
   1   6  22       11.60      -96.63    250.04 o 
   2   6  22     4929.67     5322.53    303.96 o 
   3   6  22       22.33      -96.98    224.21 o 
   4   6  22     3675.82     3667.19    267.56 o 
   5   6  22       22.53      107.29    247.50 o 
   6   6  22    14692.92    14628.59    433.18 o 
   7   6  22       57.45       41.80    279.55 o 
   8   6  22     3523.91     3929.68    336.90 o 
   9   6  22       10.07     -187.19    288.78 o 
  10   6  22     2073.49     2021.45    369.83 o 
  11   6  22      114.58       39.37    348.70 o 
  12   6  22     8429.64     8625.19    475.96 o 
  13   6  22       15.61     -339.15    401.81 o 
   1   7  22        3.08       69.07    258.53 o 
   2   7  22     9542.12     9733.24    340.87 o 
   3   7  22      120.27     -168.43    254.92 o 
   4   7  22     9715.82    10022.91    365.53 o 
   5   7  22        3.47      -50.41    273.65 o 
   6   7  22       95.29      -66.81    303.17 o 
   7   7  22        0.66      129.76    253.51 o 
   8   7  22     5601.85     6533.68    356.07 o 
   9   7  22       40.25      493.15    322.26 o 
  10   7  22     7140.12     7685.39    496.42 o 
  11   7  22       19.04       88.67    522.44 o 
  12   7  22      134.78       76.67    434.68 o 
   0   8  22       79.31     -259.38    325.09 o 
   1   8  22        2.49     -235.28    258.94 o 
   2   8  22        4.22      344.65    281.98 o 
   3   8  22        4.32     -189.18    282.54 o 
   4   8  22       30.52       57.01    295.27 o 
   5   8  22       39.82     -304.83    304.83 o 
   6   8  22        1.69      402.26    316.95 o 
   7   8  22       20.50      170.96    277.74 o 
   8   8  22        3.69      379.36    302.73 o 
   9   8  22       14.36     -196.56    350.71 o 
  10   8  22       91.08      274.88    413.06 o 
  11   8  22        0.56     -204.20    410.50 o 
  12   8  22       26.44      352.18    775.28 o 
   1   9  22        8.41      -74.60    267.62 o 
   2   9  22     7185.49     8110.37    350.65 o 
   3   9  22       74.50      235.05    320.43 o 
   4   9  22     6334.15     6681.29    398.70 o 
   5   9  22       34.21     -330.96    330.96 o 
   6   9  22        0.92     -336.68    336.68 o 
   7   9  22       27.02     -317.82    317.82 o 
   8   9  22     4926.18     5430.96    454.90 o 
   9   9  22        9.36     -389.12    389.12 o 
  10   9  22     4483.32     4229.71    470.31 o 
   0  10  22     8584.57    10046.46    586.31 o 
   1  10  22       18.70     -239.75    310.61 o 
   2  10  22     3220.88     3551.92    351.21 o 
   3  10  22        0.21        2.28    308.65 o 
   4  10  22     1466.19     2171.78    352.87 o 
   5  10  22        3.17      352.06    385.89 o 
   6  10  22     5554.01     5977.67    513.83 o 
   7  10  22        2.10      405.91    363.81 o 
   8  10  22     2562.35     2791.29    653.45 o 
   9  10  22        0.34      305.88    400.30 o 
   1  11  22       34.39     -218.15    343.41 o 
   2  11  22       65.85     -334.41    334.41 o 
   3  11  22        0.57      400.69    362.55 o 
   4  11  22       76.22      438.17    379.13 o 
   5  11  22       33.42      115.43    405.24 o 
   6  11  22       33.27     -144.88    396.82 o 
   7  11  22        3.96     -375.08    375.08 o 
   0  12  22     4405.06     4686.26    640.07 o 
   1  12  22        7.89     -185.85    429.03 o 
   2  12  22     1115.01     1328.44    425.30 o 
   3  12  22        0.01      -82.85    426.47 o 
   4  12  22      457.86      189.43    409.14 o 
   1   1  23       14.41      -15.11    223.91 o 
   2   1  23     9202.60     9028.91    325.43 o 
   3   1  23        1.88       24.87    343.84 o 
   4   1  23    12667.51    13393.18    579.34 o 
   5   1  23      311.41      331.94    402.72 o 
   6   1  23       52.67      -82.78    414.28 o 
   7   1  23        8.91      130.48    265.72 o 
   8   1  23     9332.95     9698.39    405.37 o 
   9   1  23       47.51       27.88    212.80 o 
  10   1  23     8159.25     8448.88    328.43 o 
  11   1  23      263.43      398.87    283.80 o 
  12   1  23      293.87      472.35    308.14 o 
  13   1  23      222.75       34.40    337.20 o 
  14   1  23     5314.65     6126.57    547.63 o 
   0   2  23    21586.05    21441.70    610.27 o 
   1   2  23       18.36     -140.80    234.98 o 
   2   2  23     7210.74     7924.25    338.44 o 
   3   2  23      438.62      245.22    261.13 o 
   4   2  23     4641.67     4704.43    309.05 o 
   5   2  23      269.87      111.38    304.20 o 
   6   2  23    16525.86    16916.34    581.85 o 
   7   2  23      176.71       83.92    297.67 o 
   8   2  23     5369.97     5735.21    457.41 o 
   9   2  23      154.97       73.18    229.86 o 
  10   2  23     1611.06     1245.59    268.58 o 
  11   2  23      204.66       36.72    285.62 o 
  12   2  23    10060.40    10139.84    418.64 o 
  13   2  23      101.68     -357.03    357.03 o 
  14   2  23     3471.60     3626.71    425.32 o 
   1   3  23        1.75     -125.32    240.75 o 
   2   3  23      832.61     1463.58    283.38 o 
   3   3  23      131.65      -17.77    274.74 o 
   4   3  23     1320.02     1401.54    298.29 o 
   5   3  23       63.11      211.12    290.93 o 
   6   3  23       12.16      128.13    355.32 o 
   7   3  23        8.20      346.89    303.21 o 
   8   3  23      543.84      836.65    315.66 o 
   9   3  23       35.62      385.27    231.14 o 
  10   3  23      368.94      311.90    262.28 o 
  11   3  23       15.08      146.76    293.37 o 
  12   3  23        5.98      -12.76    315.41 o 
  13   3  23        5.48     -208.61    361.80 o 
  14   3  23       85.21     -102.91    380.07 o 
   0   4  23    14831.22    14066.20    496.64 o 
   1   4  23       18.01     -143.55    209.85 o 
   2   4  23     4124.40     3955.60    313.54 o 
   3   4  23       62.97      -55.16    296.22 o 
   4   4  23     1591.02     1224.80    381.24 o 
   5   4  23      143.08      -44.95    316.55 o 
   6   4  23     8693.37     7952.29    397.75 o 
   7   4  23        9.50      517.72    314.17 o 
   8   4  23     2047.21     2725.50    467.62 o 
   9   4  23      151.00     -271.97    271.97 o 
  10   4  23      647.98     1239.49    290.92 o 
  11   4  23       18.23     -162.60    300.77 o 
  12   4  23     4909.56     5154.92    392.47 o 
  13   4  23       23.12      -77.21    377.36 o 
   1   5  23      696.75      459.37    256.90 o 
   2   5  23    15631.72    16225.86    412.98 o 
   3   5  23       23.56      205.17    231.53 o 
   4   5  23    16958.75    16860.12    434.13 o 
   5   5  23       65.08     -241.90    241.90 o 
   6   5  23      317.14      -45.13    246.60 o 
   7   5  23       73.32     -249.42    249.42 o 
   8   5  23     8499.61     8098.59    366.20 o 
   9   5  23       21.04     -258.12    258.12 o 
  10   5  23     9241.86     9626.76    395.90 o 
  11   5  23      110.92      201.21    317.16 o 
  12   5  23       92.72       91.64    349.23 o 
  13   5  23        5.58      366.77    391.58 o 
   0   6  23     2468.52     2707.36    381.03 o 
   1   6  23       25.88       56.22    258.12 o 
   2   6  23      230.93      406.57    259.53 o 
   3   6  23      270.43      160.46    259.21 o 
   4   6  23      281.82      168.95    257.36 o 
   5   6  23       33.70      -96.32    256.04 o 
   6   6  23     2299.48     2059.97    288.89 o 
   7   6  23       92.13      363.54    291.60 o 
   8   6  23      696.47      222.80    311.53 o 
   9   6  23        8.83      240.02    290.95 o 
  10   6  23      121.86      -23.21    333.54 o 
  11   6  23        8.12     -374.93    381.65 o 
  12   6  23     1220.28     1311.58    377.52 o 
   1   7  23      243.10      596.77    273.95 o 
   2   7  23     3379.53     3849.82    320.29 o 
   3   7  23       30.77     -224.41    247.58 o 
   4   7  23     3386.66     3776.40    378.45 o 
   5   7  23       14.02     -269.28    269.28 o 
   6   7  23       15.96     -301.93    301.93 o 
   7   7  23       44.12      -67.15    337.85 o 
   8   7  23     2740.07     3281.22    362.83 o 
   9   7  23        0.60      -37.80    309.62 o 
  10   7  23     3244.24     3411.41    398.27 o 
  11   7  23       31.82     -361.64    361.64 o 
   0   8  23    11477.66    11360.76    875.35 o 
   1   8  23      127.26       59.90    288.64 o 
   2   8  23     2784.32     2873.08    312.20 o 
   3   8  23      341.12      364.75    287.84 o 
   4   8  23     2344.87     1900.14    324.52 o 
   5   8  23       13.73       46.12    324.03 o 
   6   8  23     8494.45     8984.91    451.21 o 
   7   8  23      133.95      846.86    426.67 o 
   8   8  23     3044.75     3712.52    416.20 o 
   9   8  23      276.62      391.69    348.08 o 
  10   8  23     1767.94     2191.29    397.56 o 
   1   9  23       15.06      300.05    289.27 o 
   2   9  23     2402.10     2390.25    331.49 o 
   3   9  23       53.02       39.22    326.99 o 
   4   9  23     2136.33     2164.86    360.00 o 
   5   9  23        1.37     -101.53    339.97 o 
   6   9  23       12.69      319.40    342.81 o 
   7   9  23      103.04     -215.37    396.34 o 
   8   9  23     1330.73     1532.28    475.47 o 
   9   9  23       91.58     -381.66    381.66 o 
   0  10  23     1426.35     1193.78    453.99 o 
   1  10  23       14.09     -305.35    305.35 o 
   2  10  23      412.03      453.42    341.62 o 
   3  10  23       58.44     -375.59    407.92 o 
   4  10  23      211.48      131.09    376.57 o 
   5  10  23       22.12     -370.08    370.08 o 
   6  10  23      922.16      783.23    449.59 o 
   7  10  23      106.16      459.24    436.88 o 
   1  11  23       96.10      234.45    346.49 o 
   2  11  23     4825.55     5616.83    393.93 o 
   3  11  23        0.54       76.46    350.46 o 
   4  11  23     4056.80     3812.86    513.61 o 
   5  11  23      116.39      215.78    457.24 o 
   0   0  24    17702.97    16574.13    981.89 o 
   1   0  24      139.03     -343.70    403.47 o 
   2   0  24     5698.50     6011.69    575.24 o 
   3   0  24     2613.39     2970.63    541.07 o 
   4   0  24     5282.21     4744.35    685.88 o 
   5   0  24       34.35       64.69    575.37 o 
   6   0  24    16646.73    17294.90   1811.65 o 
   7   0  24      934.70     1058.40   1525.08 o 
   8   0  24     6446.59     6558.43    886.96 o 
   9   0  24      888.32      162.85    327.30 o 
  10   0  24     2074.68     2483.92    370.72 o 
  11   0  24      356.89      369.05    388.81 o 
  12   0  24    10333.93    11505.34    651.72 o 
  13   0  24      616.15      -14.62    596.18 o 
   1   1  24      336.14      367.79    228.35 o 
   2   1  24     4235.40     4390.83    313.11 o 
   3   1  24       64.74       91.76    355.64 o 
   4   1  24     4407.58     5005.14    454.68 o 
   5   1  24      659.52      105.20    410.09 o 
   6   1  24       49.21     1014.47    580.44 o 
   7   1  24      369.62      662.09    472.08 o 
   8   1  24     3084.09     3635.84    335.11 o 
   9   1  24      154.66      257.94    293.43 o 
  10   1  24     2889.72     2819.54    258.60 o 
  11   1  24       66.89      166.45    273.06 o 
  12   1  24       62.97       68.10    302.92 o 
  13   1  24      402.32      356.66    350.79 o 
   0   2  24     2675.91     3543.77    308.97 o 
   1   2  24      129.07      294.17    244.10 o 
   2   2  24      409.23      672.16    329.52 o 
   3   2  24      624.35      751.69    257.35 o 
   4   2  24      316.92     1076.21    336.62 o 
   5   2  24       56.64     -301.86    303.12 o 
   6   2  24     2152.70     1953.97    297.99 o 
   7   2  24       40.69      181.68    433.76 o 
   8   2  24      574.05      555.46    480.89 o 
   9   2  24      114.87      -99.60    307.74 o 
  10   2  24      359.79      135.49    246.88 o 
  11   2  24        3.26      -53.69    299.39 o 
  12   2  24     1860.25     1993.52    317.81 o 
  13   2  24        4.69     -217.93    347.26 o 
   2   3  24    12792.37    13249.38    516.99 o 
   3   3  24       91.71     -148.52    277.78 o 
   4   3  24    12660.56    12615.85    496.44 o 
   5   3  24     1723.56     1586.54    315.17 o 
   6   3  24      113.23      349.93    317.15 o 
   7   3  24      661.26      355.42    424.19 o 
   8   3  24     8688.72     9253.48    408.17 o 
   9   3  24        1.40      288.99    345.07 o 
  10   3  24     7890.72     8331.06    375.10 o 
  11   3  24      670.19      551.97    288.90 o 
  12   3  24      157.08      -97.43    309.40 o 
  13   3  24      240.22      217.93    360.73 o 
   0   4  24    11185.75    11570.24    531.57 o 
   1   4  24      232.92      165.79    222.12 o 
   2   4  24     3017.35     3491.44    347.24 o 
   3   4  24      526.80      452.23    310.51 o 
   4   4  24     1598.64     1397.90    330.69 o 
   5   4  24      339.03      -95.14    332.43 o 
   6   4  24     7607.25     7606.22    440.35 o 
   7   4  24      144.72      166.37    421.63 o 
   8   4  24     2255.76     2535.85    361.97 o 
   9   4  24      222.44      108.62    263.66 o 
  10   4  24      751.75      890.91    312.89 o 
  11   4  24       15.89      -23.69    291.75 o 
  12   4  24     4154.54     4263.21    369.68 o 
   1   5  24      356.59      606.76    242.94 o 
   2   5  24      559.90      652.40    251.48 o 
   3   5  24       23.77     -266.53    266.53 o 
   4   5  24      427.44      470.14    346.88 o 
   5   5  24        4.50     -327.20    347.56 o 
   6   5  24        5.05      343.59    368.22 o 
   7   5  24       52.59      228.49    292.91 o 
   8   5  24      304.74      227.17    272.55 o 
   9   5  24      124.57      143.96    293.21 o 
  10   5  24      348.40      145.24    321.09 o 
  11   5  24      145.65      261.83    324.98 o 
  12   5  24        3.36     -333.45    333.45 o 
   0   6  24    13673.81    13844.95    595.61 o 
   1   6  24      430.74      223.16    254.02 o 
   2   6  24     3200.38     3607.62    296.31 o 
   3   6  24     1143.05      954.11    285.24 o 
   4   6  24     2517.54     2750.41    300.44 o 
   5   6  24      136.13       -8.59    294.48 o 
   6   6  24     9941.79    10415.99    363.61 o 
   7   6  24      178.94     -303.34    303.34 o 
   8   6  24     2752.70     2509.85    384.05 o 
   9   6  24      957.98     1041.18    339.89 o 
  10   6  24     1234.43     1677.67    371.83 o 
  11   6  24       95.71      146.72    333.38 o 
   1   7  24      544.51      441.10    344.69 o 
   2   7  24     5441.95     5867.06    349.91 o 
   3   7  24        0.04     -104.62    285.07 o 
   4   7  24     6682.96     7276.21    386.61 o 
   5   7  24       53.55       43.22    313.15 o 
   6   7  24       37.84      -86.90    304.67 o 
   7   7  24      414.60      354.80    323.88 o 
   8   7  24     3507.92     3646.98    389.97 o 
   9   7  24        5.06     -346.22    346.22 o 
  10   7  24     4155.13     4770.63    453.06 o 
   0   8  24       23.31      182.61    416.38 o 
   1   8  24        1.11       31.99    294.07 o 
   2   8  24        3.64     -266.32    290.98 o 
   3   8  24        0.67     -198.78    312.67 o 
   4   8  24       61.80      371.86    305.14 o 
   5   8  24        8.83       48.09    326.63 o 
   6   8  24       44.97     -203.39    336.24 o 
   7   8  24       87.68      385.82    346.11 o 
   8   8  24        2.36     -165.03    394.97 o 
   9   8  24       36.54     -393.41    393.41 o 
   1   9  24      577.11      174.22    331.94 o 
   2   9  24     4327.06     4484.63    379.47 o 
   3   9  24        8.06     -302.89    302.89 o 
   4   9  24     4194.21     4913.10    377.83 o 
   5   9  24      160.55      252.04    332.41 o 
   6   9  24       24.63     -357.10    357.10 o 
   7   9  24      262.73      159.25    406.67 o 
   8   9  24     3275.64     2769.53    876.30 o 
   0  10  24     5885.84     6998.61    838.36 o 
   1  10  24      245.36      197.76    370.46 o 
   2  10  24     1788.86     2281.29    368.44 o 
   3  10  24      235.82      441.94    353.48 o 
   4  10  24     1042.91      687.08    384.12 o 
   5  10  24       34.28     -392.89    392.89 o 
   1  11  24       57.46      403.46    417.25 o 
   1   1  25     2390.74     2342.42    250.54 o 
   2   1  25     8702.42     8435.71    445.36 o 
   3   1  25       73.45      138.22    441.48 o 
   4   1  25     7406.63     8356.22    515.23 o 
   5   1  25     1838.94     1939.38    448.31 o 
   6   1  25       60.77      721.99    678.02 o 
   7   1  25     1673.52     2194.84    523.58 o 
   8   1  25     5517.85     6352.76    631.43 o 
   9   1  25        0.01        5.35    314.48 o 
  10   1  25     6619.83     7479.43   1018.85 o 
  11   1  25      924.01     1183.88    292.23 o 
  12   1  25      125.37      205.28    291.84 o 
   0   2  25    12805.25    13064.73    555.29 o 
   1   2  25      315.82      311.27    249.20 o 
   2   2  25     3570.56     3692.94    294.70 o 
   3   2  25     2455.54     2241.89    278.55 o 
   4   2  25     2622.30     2459.80    284.08 o 
   5   2  25      418.87      725.99    317.90 o 
   6   2  25    10435.49    10390.69    496.60 o 
   7   2  25      447.00      359.27    294.31 o 
   8   2  25     3115.58     3512.77    427.84 o 
   9   2  25     1374.63      763.78    353.03 o 
  10   2  25     1586.32     1681.37    366.11 o 
  11   2  25      419.59      825.86    294.73 o 
  12   2  25     5714.05     5775.52    351.26 o 
   1   3  25        8.95      191.34    269.81 o 
   2   3  25      683.02      379.35    281.51 o 
   3   3  25        2.15       65.58    286.32 o 
   4   3  25      305.87      585.90    299.29 o 
   5   3  25      170.16       49.63    302.33 o 
   6   3  25      115.24      193.01    323.65 o 
   7   3  25       69.00      265.43    337.86 o 
   8   3  25      182.80      886.88    417.51 o 
   9   3  25       38.63      190.11    393.69 o 
  10   3  25      305.85      116.70    379.88 o 
  11   3  25        2.47      209.54    299.28 o 
  12   3  25       54.13      103.07    373.01 o 
   0   4  25     7735.76     8467.10    433.79 o 
   1   4  25      418.94      945.33    304.76 o 
   2   4  25     1235.67      892.76    312.28 o 
   3   4  25     1088.73      840.19    323.05 o 
   4   4  25     1293.56     1160.57    335.56 o 
   5   4  25      312.37      649.59    336.02 o 
   6   4  25     6788.09     7621.11    441.86 o 
   7   4  25      104.66     -248.99    360.99 o 
   8   4  25     1559.58     1378.53    472.74 o 
   9   4  25     1299.35      919.45    379.53 o 
  10   4  25      625.42      639.14    334.64 o 
  11   4  25      143.91      385.51    361.56 o 
   1   5  25     2533.54     3124.74    265.99 o 
   2   5  25     8537.01    10052.59    447.74 o 
   3   5  25       35.54     -333.88    333.88 o 
   4   5  25     8663.98     9138.96    464.62 o 
   5   5  25     1207.31     1309.97    383.75 o 
   6   5  25       45.80      111.92    364.64 o 
   7   5  25     1166.88     1703.69    408.55 o 
   8   5  25     4807.46     5089.92    578.52 o 
   9   5  25        9.11     -226.50    317.84 o 
  10   5  25     5945.91     5575.25    504.13 o 
  11   5  25     1119.20      644.08   1101.71 o 
   0   6  25     1538.88      665.56    366.09 o 
   1   6  25       99.64      287.71    269.00 o 
   2   6  25      398.80      320.76    280.31 o 
   3   6  25      243.80      248.01    274.12 o 
   4   6  25      132.23       89.77    269.37 o 
   5   6  25      147.53     -384.23    384.23 o 
   6   6  25     1203.29     1822.10    332.74 o 
   7   6  25       60.78      129.77    297.39 o 
   8   6  25      413.36      900.15    376.61 o 
   9   6  25       21.54     -169.86    316.75 o 
  10   6  25      131.79     -374.15    374.15 o 
   1   7  25      702.53      920.51    286.73 o 
   2   7  25     2461.00     2339.77    317.50 o 
   3   7  25       25.60     -132.55    303.73 o 
   4   7  25     2409.17     2619.51    331.55 o 
   5   7  25      166.00       -0.85    319.68 o 
   6   7  25       45.15      177.44    392.80 o 
   7   7  25      835.98     1042.64    317.39 o 
   8   7  25     1163.37     1481.94    346.92 o 
   9   7  25       28.56     -229.17    390.66 o 
   1   8  25      675.11      361.31    300.09 o 
   2   8  25     2068.36     2527.06    325.72 o 
   3   8  25     1146.62      641.82    352.60 o 
   4   8  25     1575.91     1412.69    368.38 o 
   5   8  25      102.02     -127.74    348.02 o 
   6   8  25     7313.71     7638.04    411.00 o 
   7   8  25      324.27      296.07    344.43 o 
   1   9  25      107.77      116.84    338.28 o 
   2   9  25     1011.76      878.42    343.50 o 
   3   9  25       26.64       27.46    335.15 o 
   4   9  25     1083.92      252.92    391.86 o 
   5   9  25      127.24     -349.60    354.88 o 
   0  10  25      596.91     1164.94    537.54 o 
   1  10  25       80.53     -108.80    373.28 o 
   2  10  25       84.35     -161.51    373.30 o 
   0   0  26     9084.23     8904.53    516.68 o 
   1   0  26     1072.39     1255.92    544.60 o 
   2   0  26     3075.93     3347.29    539.77 o 
   3   0  26     6213.14     6622.10    662.28 o 
   4   0  26     1486.34     2413.72    614.27 o 
   5   0  26     1450.58     1594.36    627.20 o 
   6   0  26     8474.73     8412.82    841.04 o 
   7   0  26     1310.09      966.94    744.94 o 
   8   0  26     3630.26     2878.58    820.15 o 
   9   0  26     3076.13     3204.96    858.95 o 
  10   0  26      884.94      480.69   1151.47 o 
  11   0  26      827.55      922.75    408.45 o 
   1   1  26     1021.75     1534.59    273.22 o 
   2   1  26     3164.70     3763.73    409.61 o 
   3   1  26        0.05      -10.41    380.21 o 
   4   1  26     1577.20     2409.70    435.51 o 
   5   1  26      746.14      484.68    445.21 o 
   6   1  26       60.79      665.79    541.91 o 
   7   1  26      748.88       84.85    512.22 o 
   8   1  26     2004.93     2955.84    802.14 o 
   9   1  26       83.28      114.43    643.22 o 
  10   1  26     2367.45     2809.17    395.36 o 
  11   1  26      584.88      298.09    393.99 o 
   0   2  26     1092.35      937.56    485.17 o 
   1   2  26      608.01      818.05    258.81 o 
   2   2  26      160.59      301.56    260.47 o 
   3   2  26      784.32     1196.35    260.97 o 
   4   2  26      189.84      508.53    434.87 o 
   5   2  26      348.00      -70.72    442.15 o 
   6   2  26     1533.05     1789.82    494.23 o 
   7   2  26      205.35      456.06    506.20 o 
   8   2  26      848.37     1607.84    462.59 o 
   9   2  26      619.36      703.59    446.45 o 
  10   2  26       34.36      444.25    414.68 o 
  11   2  26       13.40      302.65    427.58 o 
   1   3  26     3289.53     3354.55    363.66 o 
   2   3  26     7431.53     7280.85    379.66 o 
   3   3  26        0.24     -291.12    291.12 o 
   4   3  26     8186.75     8757.89    516.31 o 
   5   3  26     3026.27     3535.71    343.51 o 
   6   3  26       24.59      202.93    314.67 o 
   7   3  26     1897.71     1532.76    348.09 o 
   8   3  26     4409.55     4993.93    407.50 o 
   9   3  26        0.40     -507.79    666.57 o 
  10   3  26     6236.66     5930.80    520.23 o 
   0   4  26     5282.96     5445.05    387.40 o 
   1   4  26      195.05     -176.58    293.62 o 
   2   4  26      942.74     1170.38    324.66 o 
   3   4  26     1573.18     1462.48    333.67 o 
   4   4  26     1094.85     1758.42    348.68 o 
   5   4  26      542.70      612.40    346.02 o 
   6   4  26     3877.25     3716.87    393.08 o 
   7   4  26      328.72      371.25    360.60 o 
   8   4  26     1204.68      596.85    472.23 o 
   9   4  26     1135.35      636.12    514.20 o 
  10   4  26      397.71        1.51    496.22 o 
   1   5  26      127.59       98.77    267.93 o 
   2   5  26      269.53      478.06    341.02 o 
   3   5  26      117.26     -256.67    343.45 o 
   4   5  26      324.31      426.11    359.23 o 
   5   5  26      147.55      192.33    366.90 o 
   6   5  26        5.57     -370.20    370.20 o 
   7   5  26      286.63     -385.54    385.54 o 
   8   5  26      153.44     -161.74    426.05 o 
   9   5  26       41.74     -533.68    568.08 o 
   0   6  26     5220.73     5666.37    480.25 o 
   1   6  26      809.64      416.14    285.62 o 
   2   6  26     1390.58     1530.55    289.46 o 
   3   6  26     1936.13     2266.46    549.86 o 
   4   6  26     1282.03     1417.17    401.54 o 
   5   6  26      729.04      778.54    400.43 o 
   6   6  26     5997.43     6250.01    513.16 o 
   7   6  26      447.83      879.44    451.00 o 
   8   6  26      982.36      558.24    462.35 o 
   1   7  26     1467.69     1344.47    307.80 o 
   2   7  26     3067.08     3721.47    323.78 o 
   3   7  26        7.48     -220.26    307.39 o 
   4   7  26     3991.69     4264.98    344.32 o 
   5   7  26      813.69      967.45    322.79 o 
   6   7  26      103.32     -254.44    306.95 o 
   7   7  26      970.25     1044.72    332.79 o 
   0   8  26        1.61      -47.47    427.66 o 
   1   8  26        6.14     -256.30    315.39 o 
   2   8  26       26.84      -77.11    319.71 o 
   3   8  26       44.86     -323.77    323.77 o 
   4   8  26        7.79      457.54    353.86 o 
   5   8  26       12.17      -16.14    435.25 o 
   1   9  26     1102.90      496.21    376.29 o 
   2   9  26     2290.09     2779.62    542.52 o 
   1   1  27     2935.66     3006.76    283.03 o 
   2   1  27     3830.44     3894.23    391.28 o 
   3   1  27        0.03      252.75    383.77 o 
   4   1  27     3815.68     3351.23    458.06 o 
   5   1  27     2113.86     2631.96    477.47 o 
   6   1  27       18.05      699.07    489.39 o 
   7   1  27     2186.98     2772.84    731.82 o 
   8   1  27     3100.45     4473.42    707.92 o 
   9   1  27        4.65        1.77    566.85 o 
   0   2  27     6117.92     6301.79    573.34 o 
   1   2  27      962.33     1228.80    314.51 o 
   2   2  27     1168.78      889.80    304.07 o 
   3   2  27     5366.35     5510.65    468.92 o 
   4   2  27     1856.68     2125.17    453.81 o 
   5   2  27     1086.20      663.08    467.12 o 
   6   2  27     5614.90     5312.30    563.30 o 
   7   2  27     1009.37      757.81    529.58 o 
   8   2  27     2142.54     2389.72    581.80 o 
   9   2  27     3380.35     3406.49    652.48 o 
   1   3  27      217.09      532.65    279.78 o 
   2   3  27      291.74      -42.00    287.63 o 
   3   3  27        4.92      233.30    293.05 o 
   4   3  27       46.43     -195.58    293.10 o 
   5   3  27       86.89     -292.71    292.71 o 
   6   3  27       51.05       78.69    307.47 o 
   7   3  27       64.32     1027.85    367.21 o 
   8   3  27       76.75       11.10    334.04 o 
   9   3  27        0.73      -82.30    377.84 o 
   0   4  27     2965.59     2731.41    529.88 o 
   1   4  27     1471.38     1536.37    312.53 o 
   2   4  27     1154.54     1528.13    328.72 o 
   3   4  27     2666.98     2644.53    353.16 o 
   4   4  27      860.51      673.97    337.55 o 
   5   4  27     1387.66     1786.15    361.67 o 
   6   4  27     2899.47     3581.30    393.03 o 
   7   4  27      423.56      249.17    364.57 o 
   8   4  27      608.77      683.16    400.05 o 
   1   5  27     2724.59     2724.47    357.63 o 
   2   5  27     4204.41     3992.99    383.21 o 
   3   5  27        8.12      167.83    350.92 o 
   4   5  27     5395.27     5439.52    428.96 o 
   5   5  27     3146.60     3161.24    409.63 o 
   6   5  27       71.81       37.29    397.94 o 
   7   5  27     1933.68     2458.46    449.89 o 
   0   6  27      985.69      918.33    407.27 o 
   1   6  27       51.34       23.45    277.39 o 
   2   6  27      208.75      597.92    371.19 o 
   3   6  27      173.08      -53.18    369.63 o 
   4   6  27       63.79     -379.09    379.09 o 
   5   6  27       44.46     -134.43    400.87 o 
   6   6  27      408.33      661.40    440.96 o 
   1   7  27      738.55      705.35    313.46 o 
   2   7  27     1079.87      939.56    310.40 o 
   3   7  27       65.42     -279.67    279.67 o 
   4   7  27     1341.95     1047.19    427.48 o 
   1   0  28     1178.63      654.68    432.86 o 
   2   0  28      985.14     2001.45    512.93 o 
   3   0  28     7241.84     6832.88    669.74 o 
   4   0  28     1163.44      826.88    605.82 o 
   5   0  28      974.15      822.76    661.62 o 
   6   0  28     4984.31     7577.01    848.95 o 
   7   0  28     1050.48      522.20    761.30 o 
   8   0  28     2354.99     2368.82    847.17 o 
   2   1  28     1303.72     1016.83    357.72 o 
   3   1  28       14.84      395.25    388.63 o 
   4   1  28      849.06      462.13    421.28 o 
   5   1  28     1546.89     1550.37    468.40 o 
   6   1  28       50.13     -341.26    485.14 o 
   7   1  28     1351.81     1229.05    539.54 o 
   8   1  28      672.50      147.19    964.44 o 
   0   2  28     1239.26     1669.85    579.04 o 
   1   2  28      367.90      351.44    276.18 o 
   2   2  28      624.94      802.36    370.93 o 
   3   2  28     1041.23     1220.52    409.30 o 
   4   2  28      123.74      562.40    435.40 o 
   5   2  28      386.85      368.88    466.76 o 
   6   2  28      575.57      136.27    496.29 o 
   7   2  28      246.23      785.32    531.39 o 
   1   3  28     3870.13     4149.77    306.26 o 
   2   3  28     2951.84     2902.57    310.72 o 
   3   3  28        7.54     -113.20    288.26 o 
   4   3  28     3171.88     3105.86    375.35 o 
   5   3  28     3511.79     3880.76    528.72 o 
   6   3  28       44.38      687.50    967.86 o 
   7   3  28     3428.97     5244.31    783.34 o 
   0   4  28     1959.19     2737.36    624.67 o 
   1   4  28      446.81      161.16    295.48 o 
   2   4  28      348.14      547.53    418.86 o 
   3   4  28     2160.61     2459.40    347.44 o 
   4   4  28      506.76      433.87    337.11 o 
   5   4  28      556.82      758.82    338.00 o 
   6   4  28     1321.72      793.85    353.03 o 
   1   5  28      122.12      -85.78    323.04 o 
   2   5  28      105.42     -126.46    339.07 o 
   3   5  28        5.48      285.25    354.23 o 
   4   5  28       76.50       75.63    360.33 o 
   5   5  28      248.81      338.97    374.66 o 
   0   6  28     2817.12     1848.86    423.93 o 
   1   6  28      973.50     1071.30    365.07 o 
   2   6  28      930.41     1032.46    382.31 o 
   3   6  28     2709.10     2871.38    418.37 o 
   1   1  29     2808.40     3190.73    883.30 o 
   2   1  29     1020.58      755.95    367.19 o 
   3   1  29        4.03      414.56    386.19 o 
   4   1  29     1070.02     1471.55    439.99 o 
   5   1  29     3040.47     3016.50    505.07 o 
   0   2  29     3153.61     3016.56    513.23 o 
   1   2  29     1056.36      857.69    371.02 o 
   2   2  29      698.35      395.34    354.59 o 
   3   2  29     5561.38     5365.64    463.93 o 
   4   2  29      240.04     -423.67    423.67 o 
   5   2  29      853.14      660.03    549.25 o 
   1   3  29       59.23      -80.47    357.51 o 
   2   3  29      142.67       21.78    274.19 o 
   3   3  29       51.16      -88.11    408.24 o 
   4   3  29      112.28     -376.58    437.87 o 
   0   4  29     1162.58     1540.63    602.31 o 
   1   4  29      929.87      715.38    417.71 o 
   2   4  29      457.07      341.36    311.73 o 
                                                 
